# Supplementary material for: The dynamic cellular and molecular features during the development of radiation proctitis revealed by transcriptomic profiling in mice
Source: BMC Genomics. 2022 Jun 9;23:431. doi: 10.1186/s12864-022-08668-5 (PMC9178886; doi:10.1186/s12864-022-08668-5)
Supplement: Supplementary file 1 — Additional file 1. Excel file containing differential expression data for all genes across all comparison groups and time points. [file 12864_2022_8668_MOESM1_ESM.xlsx]

## Sheet: control-4h_vs_R-4h
#ID	M4h-C1_Count	M4h-C2_Count	M4h-C3_Count	M4h-R1_Count	M4h-R2_Count	M4h-R3_Count	M4h-C1_FPKM	M4h-C2_FPKM	M4h-C3_FPKM	M4h-R1_FPKM	M4h-R2_FPKM	M4h-R3_FPKM	FDR	log2FC
0610007P14Rik(ENSMUSG00000021252)	1068	993	1025	647	777	644	72.2787	66.3299	70.9108	41.4153	51.6072	41.6675	0.00734133	-0.560735
0610009B22Rik(ENSMUSG00000007777)	248	247	230	221	239	264	26.5349	26.325	25.2962	23.5932	25.2992	26.2386	0.991054	0.0158613
0610009L18Rik(ENSMUSG00000043644)	31	22	31	23	21	15	5.99243	4.08391	6.05187	4.44182	3.90029	2.64723	0.652963	-0.496364
0610009O20Rik(ENSMUSG00000024442)	675	659	658	564	537	471	15.2556	15.5035	15.1996	13.238	12.6017	10.1483	0.262388	-0.32461
0610010F05Rik(ENSMUSG00000042208)	1139	1287	1283	1152	1102	1144	23.2039	22.8072	23.6171	23.2664	22.1891	21.6624	0.775754	-0.10813
0610010K14Rik(ENSMUSG00000020831)	160	228	175	125	178	140	18.8174	22.871	18.7415	12.8647	18.6731	12.8325	0.572581	-0.32454
0610012G03Rik(ENSMUSG00000107002)	59	52	53	41	72	56	2.70945	2.34653	2.43721	1.87797	3.26169	2.54237	0.973551	0.0601307
0610030E20Rik(ENSMUSG00000058706)	1082	829	1107	1265	1207	1142	11.1839	8.62468	11.8019	13.6903	12.4263	12.1394	0.294161	0.27434
0610037L13Rik(ENSMUSG00000028608)	388	424	414	402	502	381	22.3722	24.2336	26.2685	28.8727	27.633	24.2298	0.874595	0.0858981
0610040J01Rik(ENSMUSG00000060512)	1193	1552	1127	1018	1197	895	33.0932	40.9405	29.7477	27.8775	29.7986	23.8901	0.353321	-0.295553
1110004E09Rik(ENSMUSG00000022972)	349	376	293	246	260	232	17.3208	18.4539	14.7109	12.6122	12.6353	10.8672	0.226217	-0.445139
1110004F10Rik(ENSMUSG00000030663)	1090	1246	948	1134	1220	996	44.1764	50.6857	39.3651	46.1256	49.409	39.8547	0.921356	0.0481011
1110008F13Rik(ENSMUSG00000027637)	570	589	604	688	658	626	55.5021	59.441	58.5978	66.4457	64.5109	60.0277	0.612843	0.17901
1110008L16Rik(ENSMUSG00000021023)	278	267	277	286	305	285	7.03743	6.66534	7.08808	6.21319	7.5285	6.17272	0.862551	0.108743
1110008P14Rik(ENSMUSG00000039195)	198	221	142	134	161	161	27.1592	28.0571	17.8388	16.3611	18.1651	16.4291	0.645887	-0.278728
1110012L19Rik(ENSMUSG00000045237)	251	222	230	270	327	325	13.9506	12.1067	12.84	14.9825	17.6568	16.4945	0.30865	0.407841
1110032A03Rik(ENSMUSG00000037971)	369	426	394	424	389	394	15.4541	19.2225	15.7663	18.5354	18.1818	19.5446	0.951803	0.0403013
1110034G24Rik(ENSMUSG00000044991)	112	113	109	96	70	84	7.5348	6.85254	6.98366	7.38398	4.8989	5.00238	0.575258	-0.400551
1110037F02Rik(ENSMUSG00000040720)	1208	1249	1317	1372	1301	1360	9.31917	9.83663	10.1209	10.4067	9.86579	10.4924	0.758941	0.113118
1110038F14Rik(ENSMUSG00000063236)	318	300	268	325	405	327	18.9241	18.3884	16.3032	19.6271	23.984	18.8462	0.517684	0.272048
1110051M20Rik(ENSMUSG00000040591)	638	668	677	739	650	617	14.5559	14.155	14.4965	16.3029	13.8415	12.931	0.949793	0.0340468
1110059E24Rik(ENSMUSG00000035171)	657	737	684	590	547	534	23.2395	26.3164	24.5303	21.2131	19.9003	18.4725	0.312214	-0.296103
1110059G10Rik(ENSMUSG00000032551)	281	330	260	312	313	266	9.16188	11.0423	7.50869	8.66853	10.3975	7.69573	0.943603	0.0521523
1110065P20Rik(ENSMUSG00000078570)	135	143	137	130	131	123	16.5711	16.1006	17.2803	16.6348	14.5644	13.0413	0.922777	-0.0941005
1190002N15Rik(ENSMUSG00000045414)	643	681	555	688	643	743	10.3425	11.1634	9.14526	11.1521	10.4374	12.0508	0.661771	0.161169
1190007I07Rik(ENSMUSG00000063320)	76	81	77	65	76	98	28.641	14.2586	18.1467	14.8518	18.3664	22.8218	0.977755	0.0490278
1500009L16Rik(ENSMUSG00000087651)	64	78	64	57	107	108	4.06834	4.76864	3.833	3.45156	6.92276	6.36646	0.587182	0.421354
1500011B03Rik(ENSMUSG00000072694)	142	122	117	119	142	146	13.166	11.612	11.8042	11.7857	14.0306	11.1378	0.905033	0.111926
1500011K16Rik(ENSMUSG00000051319)	134	120	120	97	118	113	15.2621	13.6402	13.8239	11.0665	13.1725	12.2565	0.847896	-0.172555
1600002H07Rik(ENSMUSG00000024118)	97	86	84	73	80	87	2.40654	2.1428	2.07944	1.81229	1.97818	2.14582	0.903095	-0.136992
1600002K03Rik(ENSMUSG00000035595)	1697	1773	1401	2106	2263	1601	82.1669	97.6898	73.8974	103.356	114.492	78.9901	0.325111	0.31191
1600012H06Rik(ENSMUSG00000050088)	979	902	938	1071	1078	965	23.3679	21.6802	23.4554	25.7203	26.2354	23.5119	0.625047	0.160115
1600014C10Rik(ENSMUSG00000054676)	200	143	226	208	162	248	4.30804	3.21843	4.99442	4.66348	3.33447	5.12505	0.852246	0.132792
1700001J03Rik(ENSMUSG00000095040)	125	183	154	208	192	156	0.383774	1.08636	0.481105	0.769223	0.767433	0.99031	0.639012	0.287676
1700001O22Rik(ENSMUSG00000044320)	50	42	43	42	46	36	1.49853	1.29947	1.19918	1.33439	1.492	1.19271	0.944631	-0.106725
1700001P01Rik(ENSMUSG00000018543)	9464	9106	8484	10764	11276	11194	592.425	577.532	545.111	672.869	698.239	672.492	0.254214	0.314255
1700003E16Rik(ENSMUSG00000030030)	72	57	75	67	107	100	2.05994	1.62794	2.12314	1.90807	3.05946	2.80709	0.55636	0.440816
1700007K13Rik(ENSMUSG00000026831)	5	3	2	111	160	392	0.525427	0.283783	0.193641	10.2024	14.5509	33.3825	0.00112778	6.06681
1700010I14Rik(ENSMUSG00000023873)	48	54	31	41	42	29	1.41639	1.63875	0.899899	1.39587	1.06562	0.809598	0.856049	-0.22778
1700017B05Rik(ENSMUSG00000032300)	238	296	177	391	508	460	2.97569	3.67874	2.17033	4.8342	6.32566	5.85032	0.000202011	0.956041
1700019D03Rik(ENSMUSG00000043629)	637	566	502	373	482	332	10.1406	9.17512	8.20946	6.76898	7.70497	5.27575	0.0576294	-0.505543
1700021F05Rik(ENSMUSG00000019797)	399	381	395	324	329	315	35.8846	32.7926	34.7358	28.2432	27.2691	23.5705	0.516566	-0.262706
1700024P16Rik(ENSMUSG00000078612)	7	21	23	51	34	89	0.13174	0.291871	0.417884	0.847067	0.473492	1.4062	0.0876627	1.79386
1700025G04Rik(ENSMUSG00000032666)	1121	1367	977	625	745	598	14.3181	18.7477	13.0362	8.31037	8.65494	8.24124	0.00027503	-0.795849
1700027J19Rik(ENSMUSG00000063838)	2788	4229	2821	2687	2703	2290	104.318	147.341	109.891	95.3107	102.275	70.11	0.406363	-0.335165
1700028J19Rik(ENSMUSG00000038782)	19	12	18	39	42	30	1.31941	0.871148	1.33771	2.75173	2.85689	2.02445	0.109402	1.19229
1700028K03Rik(ENSMUSG00000089798)	668	845	923	959	570	616	5.96619	9.06742	8.38328	8.5892	5.39175	6.06924	0.812934	-0.165668
1700029J07Rik(ENSMUSG00000071103)	40	17	40	30	32	35	0.876271	0.501254	1.04907	0.616632	0.792207	0.6432	1	0.00961387
1700030J22Rik(ENSMUSG00000031847)	24	22	30	13	7	28	0.541102	0.42435	0.500139	0.255737	0.162045	0.553963	0.521341	-0.646499
1700030K09Rik(ENSMUSG00000052794)	120	87	117	111	85	128	2.06811	1.49486	1.95277	1.82851	1.38855	2.07456	0.995721	0.0142003
1700037C18Rik(ENSMUSG00000005983)	122	127	139	108	106	157	2.10033	4.86305	5.05846	3.44246	1.81298	2.59707	0.971173	-0.0469426
1700037H04Rik(ENSMUSG00000027327)	226	201	249	272	279	279	13.9559	11.6552	15.6674	17.2442	17.053	16.008	0.501986	0.311829
1700040L02Rik(ENSMUSG00000019945)	67	45	78	40	42	29	4.70181	3.0711	5.47977	2.50337	2.42368	2.00648	0.305083	-0.762991
1700042G07Rik(ENSMUSG00000078593)	1390	1651	2095	2805	2455	3123	13.3662	16.1339	20.8544	27.857	27.9187	35.6063	0.00201692	0.724286
1700066B19Rik(ENSMUSG00000073598)	201	282	184	193	244	143	4.11556	5.74521	3.78149	3.9458	4.96095	2.89719	0.798639	-0.180085
1700066M21Rik(ENSMUSG00000038323)	149	114	156	125	119	116	3.02164	2.37195	3.21934	2.557	2.42727	2.33984	0.803512	-0.204683
1700088E04Rik(ENSMUSG00000033029)	60	61	48	51	45	76	2.71551	3.0915	2.68662	4.56647	2.21498	6.77356	0.985697	0.0443122
1700092M07Rik(ENSMUSG00000090840)	244	255	224	324	368	306	13.0978	13.2688	11.7616	17.18	19.4541	15.479	0.182691	0.483245
1700123O20Rik(ENSMUSG00000040822)	504	524	533	568	538	533	20.3999	20.2756	21.218	22.496	21.4566	21.084	0.855901	0.0878374
1810009A15Rik(ENSMUSG00000071653)	5476	5461	5254	5090	5246	4998	84.8388	88.3689	85.3004	80.4146	80.8413	81.3867	0.893453	-0.0609552
1810010D01Rik(ENSMUSG00000109305)	21	21	23	29	46	16	0.369976	0.475952	0.414078	0.632734	1.17683	0.395622	0.650309	0.502053
1810010H24Rik(ENSMUSG00000078607)	54	66	42	75	78	55	1.4809	2.1888	1.34306	2.31934	2.66431	1.66543	0.674874	0.381077
1810011O10Rik(ENSMUSG00000056313)	1175	1382	2339	2910	2160	2209	40.7601	48.3452	82.0955	101.136	74.7533	74.9064	0.263844	0.587574
1810013L24Rik(ENSMUSG00000022507)	2721	3447	3082	3357	2843	2758	24.9267	30.0946	27.8562	30.2161	25.2685	25.4692	0.956478	-0.0270067
1810022K09Rik(ENSMUSG00000078784)	400	449	363	400	461	504	133.986	195.516	142.817	150.47	168.317	150.373	0.643784	0.190909
1810030O07Rik(ENSMUSG00000044148)	733	640	743	740	756	685	13.5861	12.0066	14.0283	13.6917	14.0029	12.6471	0.899156	0.0594116
1810032O08Rik(ENSMUSG00000020812)	143	141	142	234	236	167	8.99098	10.0132	8.78547	13.7421	15.0272	11.5781	0.179296	0.59734
1810037I17Rik(ENSMUSG00000054091)	777	902	866	759	821	1017	47.5122	56.8837	53.8542	46.8425	50.382	61.3083	0.922854	0.0481125
1810041L15Rik(ENSMUSG00000062760)	221	239	227	158	246	300	2.768	3.43257	2.34152	1.40894	3.34974	3.11783	0.953231	0.0541552
1810043G02Rik(ENSMUSG00000020284)	113	136	124	120	89	114	3.58282	4.23133	3.87269	3.87794	2.8008	3.66588	0.82731	-0.18868
1810055G02Rik(ENSMUSG00000035372)	134	255	146	125	168	158	3.52144	6.43663	3.71327	3.17076	4.44467	4.04471	0.791632	-0.2214
1810065E05Rik(ENSMUSG00000013653)	233	457	629	482	319	387	19.8778	41.2395	55.3988	47.9168	26.7898	35.4829	0.920369	-0.131935
2010003K11Rik(ENSMUSG00000042041)	330	299	524	315	195	240	18.0662	16.1148	28.6481	17.11	10.5082	12.5557	0.359676	-0.606489
2010106E10Rik(ENSMUSG00000025528)	183	164	138	231	174	209	8.47531	8.00113	6.64942	10.5571	8.23523	10.0055	0.503245	0.357303
2010107E04Rik(ENSMUSG00000021290)	789	843	627	750	790	1123	956.133	1213.67	961.418	1158.61	1061	997.31	0.607982	0.256921
2010107G23Rik(ENSMUSG00000020083)	266	242	247	183	265	226	13.1396	12.0248	12.6639	10.1165	13.4581	10.5242	0.820883	-0.146821
2010109I03Rik(ENSMUSG00000063522)	432	2306	2240	375	365	225	9.88936	54.3499	51.6874	8.41586	7.86017	5.22923	0.10677	-2.34199
2010111I01Rik(ENSMUSG00000021458)	751	773	820	923	1029	964	17.96	16.4944	20.0594	21.9456	24.2719	23.9244	0.191656	0.332409
2010300C02Rik(ENSMUSG00000026090)	2303	2534	2214	1534	1454	1287	22.285	24.2223	21.6355	15.0191	14.1556	12.7677	0.000142388	-0.703471
2010315B03Rik(ENSMUSG00000074829)	1469	1189	1462	1652	1412	1432	15.9741	14.516	17.6284	17.4211	17.379	16.8852	0.669939	0.140919
2200002D01Rik(ENSMUSG00000030587)	2848	3732	3269	4090	3487	4075	111.103	141.857	124.578	156.996	132.084	153.474	0.33514	0.262352
2210011C24Rik(ENSMUSG00000074217)	42	44	44	27	29	29	2.88463	2.80763	2.99234	2.38781	5.12239	2.34412	0.511654	-0.595185
2210013O21Rik(ENSMUSG00000086316)	111	83	123	123	101	122	12.2578	9.26868	12.0424	12.9371	10.8633	13.3946	0.879737	0.14018
2210016F16Rik(ENSMUSG00000021550)	1551	1519	1401	1425	1370	1286	28.7008	27.7079	25.8137	26.1297	24.8101	23.2823	0.757364	-0.11424
2210016L21Rik(ENSMUSG00000029559)	567	564	508	543	487	500	10.3845	10.3368	9.31636	9.94004	8.85147	8.9781	0.868162	-0.0816333
2210407C18Rik(ENSMUSG00000037145)	97	603	133	58	134	63	5.60404	32.7543	8.50446	2.36288	8.50967	2.92694	0.542818	-1.6702
2210408I21Rik(ENSMUSG00000071252)	91	97	79	53	62	64	1.68468	1.84282	1.71525	0.993233	1.3048	1.12182	0.431293	-0.557952
2300009A05Rik(ENSMUSG00000032403)	100	100	96	123	100	104	25.2215	24.6194	24.8437	31.4448	24.7156	23.8988	0.865832	0.161005
2310007B03Rik(ENSMUSG00000034159)	228	202	335	371	325	378	5.89782	5.27932	8.874	9.54007	8.49405	9.58127	0.136365	0.503943
2310009B15Rik(ENSMUSG00000079283)	45	71	55	72	80	68	10.3276	15.5929	12.7526	16.5182	17.4675	13.2829	0.664261	0.385227
2310011J03Rik(ENSMUSG00000020133)	402	423	396	582	515	543	13.7881	14.3748	13.4556	19.9641	17.3696	18.2544	0.110897	0.443545
2310022A10Rik(ENSMUSG00000049643)	234	289	263	406	441	524	4.93709	6.0021	5.41653	8.42271	9.22314	10.851	0.00157993	0.822194
2310022B05Rik(ENSMUSG00000031983)	672	711	591	559	649	538	11.1956	11.7444	9.73293	9.27729	10.7489	8.92156	0.671994	-0.158523
2310030G06Rik(ENSMUSG00000032062)	319	291	351	362	357	355	10.2926	10.5143	11.5662	11.2203	12.0067	9.1106	0.716835	0.176342
2310033P09Rik(ENSMUSG00000020441)	243	228	233	237	243	201	9.9274	9.11673	9.57461	9.63577	9.71314	7.76735	0.977977	-0.0312526
2310035C23Rik(ENSMUSG00000026319)	3071	3164	3435	3666	3747	2912	27.6583	29.8869	32.4	33.4484	34.2456	26.8938	0.763059	0.111544
2310036O22Rik(ENSMUSG00000041203)	1437	1522	1507	1402	1408	1369	107.832	107.568	110.438	104.591	102.015	92.2471	0.849574	-0.0780317
2310039H08Rik(ENSMUSG00000062619)	197	260	210	229	262	181	23.0242	29.3267	24.478	26.6521	29.8087	19.6427	0.979474	0.0308748
2310057M21Rik(ENSMUSG00000040177)	169	158	168	227	199	209	2.52051	2.80396	4.26672	3.897	3.07817	2.6143	0.463698	0.375863
2310061I04Rik(ENSMUSG00000050705)	745	785	773	762	741	737	45.3493	48.5418	47.0747	46.4653	46.8028	43.0371	0.972274	-0.0222509
2310079G19Rik(ENSMUSG00000045331)	136	398	78	60	45	40	14.6211	42.2197	8.70689	6.48087	4.7688	4.03142	0.321094	-2.04496
2410002F23Rik(ENSMUSG00000045411)	1465	1081	1165	1983	2589	1511	35.6247	30.896	24.0174	50.5455	62.4591	33.6042	0.112683	0.727691
2410004B18Rik(ENSMUSG00000036873)	193	262	201	234	179	202	7.42503	9.55084	7.36022	8.6134	6.45768	7.97066	0.92625	-0.0725734
2410015M20Rik(ENSMUSG00000049760)	1057	1150	954	1038	1070	1038	123.513	131.211	113.023	122.06	122.179	109.702	0.988411	0.0119173
2410089E03Rik(ENSMUSG00000039801)	274	208	280	231	227	279	1.27854	0.927719	1.23979	1.11539	1.06383	1.24243	0.976309	-0.0335434
2410131K14Rik(ENSMUSG00000032840)	301	280	288	321	284	344	5.49957	5.56629	4.43339	7.30088	4.17874	5.8393	0.796739	0.143861
2510002D24Rik(ENSMUSG00000071632)	399	281	296	301	305	283	19.0016	13.2141	14.4162	14.3654	14.2336	14.3831	0.843339	-0.120123
2510009E07Rik(ENSMUSG00000043391)	1074	940	954	847	1038	1094	11.1132	9.88856	10.0458	8.74808	10.7021	11.6733	0.968805	0.022016
2510039O18Rik(ENSMUSG00000044496)	2029	2383	2299	2313	2211	1986	44.2408	51.0568	49.129	50.0517	47.7772	43.3666	0.961121	-0.0254014
2610001J05Rik(ENSMUSG00000052419)	640	742	611	658	769	762	35.6282	40.0622	35.3166	36.4521	43.1911	40.5898	0.676307	0.154797
2610002M06Rik(ENSMUSG00000031242)	739	773	690	688	698	724	7.16325	7.66003	6.85066	6.69227	6.78095	7	0.932051	-0.0433381
2610008E11Rik(ENSMUSG00000060301)	420	250	378	498	373	399	4.56133	2.78167	4.2595	5.40559	4.03269	4.37387	0.55876	0.289309
2610020H08Rik(ENSMUSG00000030924)	98	93	107	45	51	68	2.52318	2.53247	2.81793	1.18631	1.26992	1.72543	0.157166	-0.844696
2610021A01Rik(ENSMUSG00000091474)	257	194	241	284	332	296	3.32042	3.68249	2.88154	3.5588	4.39955	4.3126	0.300081	0.412946
2610044O15Rik8(ENSMUSG00000071302)	283	181	276	354	381	353	5.98337	13.4074	11.6117	6.94177	9.53452	14.4681	0.076787	0.568963
2610301B20Rik(ENSMUSG00000059482)	187	166	161	148	187	164	5.41977	4.86004	4.85669	4.47226	5.31212	4.60496	0.987106	-0.0259387
2610507B11Rik(ENSMUSG00000010277)	7466	8161	6413	6494	7195	6612	53.4917	53.6509	42.7811	43.5457	49.5108	45.1556	0.803928	-0.0994984
2610528A11Rik(ENSMUSG00000096001)	3235	3805	2987	3258	2464	2289	430.046	504.056	406.378	431.567	321.083	279.049	0.310178	-0.304698
2610528J11Rik(ENSMUSG00000028536)	886	1008	956	624	730	622	71.1129	77.5951	76.5497	49.0336	56.5475	46.9549	0.0192874	-0.509844
2700049A03Rik(ENSMUSG00000034601)	236	264	301	149	146	171	2.02859	2.33981	2.55163	1.47553	1.41109	1.5609	0.0353392	-0.763786
2700060E02Rik(ENSMUSG00000021807)	1694	1656	1635	1856	1780	1754	70.3683	70.0775	69.1118	77.4388	74.3423	72.1294	0.712072	0.129889
2700062C07Rik(ENSMUSG00000024273)	147	170	152	200	206	152	8.13135	10.3656	8.87014	11.5257	11.3493	7.77451	0.667008	0.269289
2700081O15Rik(ENSMUSG00000053080)	127	102	151	110	144	125	1.47276	1.24644	1.71406	1.26605	1.64688	1.41836	0.996507	0.0107595
2700097O09Rik(ENSMUSG00000062198)	217	144	218	318	295	336	7.13986	6.18333	8.25646	10.338	9.69077	11.258	0.0266994	0.726018
2810004N23Rik(ENSMUSG00000031984)	558	546	541	701	838	728	8.23508	8.10618	7.16809	9.72041	11.8029	10.2338	0.0423389	0.480032
2810006K23Rik(ENSMUSG00000047635)	150	139	147	97	79	119	4.93834	4.5497	4.86001	3.19685	2.58776	3.78148	0.335102	-0.546787
2810021J22Rik(ENSMUSG00000020491)	193	123	167	196	217	199	2.12212	1.90788	1.83005	2.25051	2.51402	2.27805	0.502014	0.354732
2810403A07Rik(ENSMUSG00000028060)	2353	1878	2240	2795	2703	2533	32.73	26.429	32.1783	38.3802	37.3942	35.8163	0.174895	0.326606
2810408A11Rik(ENSMUSG00000018570)	92	109	104	90	109	69	3.19574	3.83787	3.51108	3.17777	3.93977	2.27431	0.863698	-0.168038
2810428I15Rik(ENSMUSG00000058833)	402	469	432	398	413	337	65.9505	75.0053	72.3716	65.5951	65.805	50.8836	0.716119	-0.164067
2810459M11Rik(ENSMUSG00000026227)	3443	3996	3221	4009	4144	3630	72.0215	82.0651	64.049	79.4661	83.5665	67.0998	0.614782	0.163781
2810474O19Rik(ENSMUSG00000032712)	1234	1411	1342	1829	1650	1323	9.52027	11.9982	10.4823	14.8197	12.6704	10.8758	0.265563	0.286489
2900026A02Rik(ENSMUSG00000051339)	4348	8489	5995	5193	4022	5552	22.0285	40.0421	28.5254	25.3179	20.4903	27.7882	0.615485	-0.327093
3110001I22Rik(ENSMUSG00000079737)	1747	1247	2360	2258	1650	2184	24.3794	19.8098	34.8135	29.8393	22.8938	30.4675	0.779809	0.19901
3110002H16Rik(ENSMUSG00000024410)	500	551	475	499	551	580	12.733	13.9242	12.0768	12.6916	13.9005	14.4936	0.802339	0.114006
3110021N24Rik(ENSMUSG00000094958)	85	79	94	116	84	57	4.90665	4.51202	5.33486	6.09196	4.63062	3.0649	0.999936	0.00971986
3110040N11Rik(ENSMUSG00000025102)	2253	2204	2291	2335	2547	2313	50.8506	48.2477	49.8248	51.1739	55.0968	50.0045	0.766343	0.109603
3110043O21Rik(ENSMUSG00000028300)	278	237	396	358	254	300	4.26226	4.00983	6.34308	5.71494	4.10017	4.83378	0.988879	0.0155482
3110062M04Rik(ENSMUSG00000046806)	412	349	410	703	709	781	5.70934	4.04317	4.91534	8.77493	8.98573	10.3747	7.92759e-06	0.920875
3110082I17Rik(ENSMUSG00000053553)	185	205	184	92	98	138	79.0873	141.246	157.776	51.0329	129.607	32.6287	0.0697273	-0.78831
3632451O06Rik(ENSMUSG00000036242)	109	109	144	76	64	105	1.73758	1.93374	2.55364	1.19006	1.1261	1.69174	0.376062	-0.546679
3830406C13Rik(ENSMUSG00000033111)	629	528	717	568	547	677	15.4655	13.3967	18.2735	14.026	13.564	16.5198	0.931621	-0.0493769
4430402I18Rik(ENSMUSG00000064202)-2	413	432	353	324	360	261	8.65795	8.99154	7.40809	6.76036	7.49105	5.38374	0.378285	-0.323903
4430402I18Rik(ENSMUSG00000064202)-3	31	28	32	25	16	24	0.804966	0.679425	0.798677	0.62744	0.487149	0.577532	0.670087	-0.469428
4833420G17Rik(ENSMUSG00000062822)	1202	993	1298	1125	1269	1107	15.9361	13.0083	18.9828	15.4126	16.8061	15.434	0.972093	0.0183306
4833439L19Rik(ENSMUSG00000025871)	2571	3289	3130	3445	2911	3134	51.2547	70.3041	63.593	68.2799	57.8852	63.796	0.805572	0.0972266
4921507P07Rik(ENSMUSG00000029828)	24	37	23	28	41	28	0.525151	0.795937	0.503591	0.616481	0.867061	0.568951	0.870569	0.23041
4921524J17Rik(ENSMUSG00000036934)	218	213	241	179	214	211	8.80686	8.68608	9.94261	7.25501	8.62135	8.34837	0.84688	-0.137006
4921536K21Rik(ENSMUSG00000020434)	27	32	33	13	23	29	0.665584	0.783265	0.798758	0.325249	0.553935	0.695912	0.653319	-0.481902
4930402H24Rik(ENSMUSG00000027309)	473	403	477	254	207	356	7.02349	4.22735	6.68817	5.55911	4.36338	4.3001	0.013534	-0.711772
4930404N11Rik(ENSMUSG00000020234)	21	20	33	15	15	20	1.42659	1.1941	2.07487	0.998085	1.0485	1.53381	0.609932	-0.550374
4930427A07Rik(ENSMUSG00000037466)	223	176	205	62	103	116	3.43785	2.772	3.24443	0.993108	1.67154	1.77474	0.00584871	-1.08812
4930430F08Rik(ENSMUSG00000046567)	158	125	153	139	125	168	5.58613	3.24741	4.94244	4.14063	4.29541	5.14117	1	0.00188536
4930432K21Rik(ENSMUSG00000008129)	125	211	114	156	159	136	2.3793	4.01835	2.17071	2.83841	2.92413	2.50012	0.989798	0.0271789
4930452B06Rik(ENSMUSG00000021747)	29	52	44	8	15	29	1.39728	1.32358	2.30277	0.233708	0.290161	0.683653	0.0821006	-1.24186
4930453N24Rik(ENSMUSG00000059920)	554	675	464	584	526	502	11.4711	13.1479	9.87136	12.0045	10.328	9.78634	0.921744	-0.0504731
4930503B20Rik(ENSMUSG00000090202)	31	40	43	75	73	69	1.09202	1.27926	1.50699	2.37984	2.26477	1.95173	0.147765	0.947274
4930503L19Rik(ENSMUSG00000044906)	40	30	70	58	57	55	0.725209	0.63287	1.31929	1.29737	1.29629	0.942627	0.78084	0.292345
4930518I15Rik(ENSMUSG00000074629)	152	110	132	221	186	171	1.31067	1.04268	1.03448	1.70988	1.23888	1.58207	0.228636	0.566985
4930522L14Rik(ENSMUSG00000072762)	269	171	189	279	312	345	8.41556	9.61573	7.20688	8.4031	10.0652	11.9492	0.0960805	0.587443
4930539E08Rik(ENSMUSG00000048905)	812	1467	702	976	771	745	8.5185	15.4263	7.26422	9.92446	7.93575	7.62145	0.802339	-0.233605
4930578C19Rik(ENSMUSG00000037358)	29	23	24	15	20	25	0.280419	0.226038	0.262557	0.131984	0.200712	0.243259	0.807568	-0.324886
4930579G24Rik(ENSMUSG00000027811)	34	65	26	25	24	30	1.23064	2.39548	1.0011	0.90477	0.874314	1.08879	0.516566	-0.635261
4930590J08Rik(ENSMUSG00000034063)	545	562	507	565	495	496	10.4646	11.2943	9.42388	11.0503	9.34855	9.51622	0.952917	-0.034947
4931406C07Rik(ENSMUSG00000031938)	2541	3698	3787	4087	2341	2967	47.6343	68.8453	71.6838	78.3246	43.3054	54.2726	0.931817	-0.0745885
4931406P16Rik(ENSMUSG00000066571)	722	768	721	844	887	862	5.9591	6.32274	5.91569	6.88376	7.19889	6.99649	0.394034	0.248037
4931414P19Rik(ENSMUSG00000022179)	133	127	149	133	114	130	2.77291	2.60033	3.05961	2.74461	2.33805	2.65171	0.918895	-0.101199
4931428F04Rik(ENSMUSG00000014837)	154	142	101	131	112	134	2.29279	2.30177	1.37294	1.87645	1.63709	1.79165	0.961121	-0.0565439
4931440F15Rik(ENSMUSG00000078157)	33	42	18	22	28	12	0.569539	0.706297	0.314153	0.373174	0.481447	0.212175	0.574223	-0.562782
4932438A13Rik(ENSMUSG00000037270)	2629	2767	2664	2093	2135	2275	10.7698	10.9642	11.2748	9.51852	9.27842	9.21079	0.250052	-0.291681
4932438H23Rik(ENSMUSG00000039851)	1997	1784	2110	2334	2094	1961	19.3293	15.9302	20.0781	22.0055	19.7263	19.6479	0.697501	0.132783
4933408B17Rik(ENSMUSG00000049357)	1726	1560	1693	1421	1392	1277	16.9812	16.1402	17.5394	13.6986	13.0287	11.8744	0.314064	-0.267537
4933413G19Rik(ENSMUSG00000079304)	195	178	251	40	84	69	2.43329	1.84663	2.64081	0.678306	1.54193	1.25338	7.30851e-06	-1.67698
4933415A04Rik(ENSMUSG00000045877)	70	73	73	76	90	41	1.24014	1.25313	1.24145	1.26715	1.33569	0.769291	0.982137	-0.0442531
4933427D14Rik(ENSMUSG00000020807)	269	246	314	338	391	385	2.19991	2.07391	2.75006	2.84212	3.24971	3.14519	0.199801	0.442238
4933434E20Rik(ENSMUSG00000027942)	644	709	723	709	716	689	20.6412	25.7988	23.8749	25.0271	22.8226	23.9841	0.932287	0.0440907
5031439G07Rik(ENSMUSG00000036046)	765	864	771	745	786	774	6.05033	6.89958	6.24185	6.12158	6.23608	6.0755	0.936789	-0.0394841
5330417C22Rik(ENSMUSG00000040412)	1383	1254	1379	1035	1168	1035	14.6818	14.4458	14.8482	11.3842	13.2303	10.8347	0.253987	-0.294322
5730409E04Rik(ENSMUSG00000073755)	138	87	112	118	119	155	2.41942	1.51571	1.94873	2.05855	2.05688	2.62526	0.765722	0.231684
5730455P16Rik(ENSMUSG00000057181)	500	543	519	603	669	553	6.09871	6.16244	6.96553	7.05252	7.49099	6.48379	0.462213	0.242581
5730480H06Rik(ENSMUSG00000029089)	121	159	119	153	147	111	4.98254	6.47879	4.62673	6.48636	5.84292	4.46439	0.956412	0.0630446
5730508B09Rik(ENSMUSG00000050549)	319	372	287	340	368	320	9.68956	12.28	9.16302	10.4158	11.3401	10.6149	0.880932	0.0914942
5730559C18Rik(ENSMUSG00000041605)	2261	3947	2817	3002	3124	2562	45.7064	79.2166	56.1069	63.1151	63.3179	50.2687	0.966584	-0.0321711
5730596B20Rik(ENSMUSG00000056468)	74	29	62	91	93	93	1.13947	0.45278	0.938164	1.35985	1.38712	1.40615	0.223262	0.756595
6030419C18Rik(ENSMUSG00000066607)	24	34	13	22	13	41	0.620716	0.991674	0.331407	0.547438	0.409669	1.16753	0.965118	0.123006
6030458C11Rik(ENSMUSG00000022195)	884	660	707	910	930	996	11.2846	9.15767	10.0861	12.1487	12.1555	13.9519	0.163006	0.348416
6330408A02Rik(ENSMUSG00000070814)	95	98	110	82	88	94	1.31052	1.35907	1.49154	1.09278	1.23257	1.24717	0.852717	-0.181527
6430550D23Rik(ENSMUSG00000074646)	41	23	26	28	26	15	1.42489	0.390906	0.936792	0.375783	0.73006	0.442276	0.763426	-0.371219
6430573F11Rik(ENSMUSG00000039620)	33	34	39	48	42	34	0.596453	0.717489	0.578106	0.936419	0.759984	0.827672	0.847435	0.242856
6720489N17Rik(ENSMUSG00000072066)	37	28	28	23	20	22	0.761344	0.597105	0.594603	0.475356	0.387412	0.459933	0.636676	-0.501531
8030462N17Rik(ENSMUSG00000047466)	579	593	734	655	609	606	6.2209	6.49291	8.01668	7.04848	6.46926	6.54082	0.991855	-0.0110076
8430408G22Rik(ENSMUSG00000048489)	55	89	46	103	100	59	2.75918	4.02355	2.09619	4.65653	4.49268	2.60693	0.519916	0.487001
9030617O03Rik(ENSMUSG00000021185)	843	809	889	1140	1070	1774	13.7391	13.1611	14.3396	17.8205	16.8242	27.5277	0.173627	0.666038
9030624J02Rik(ENSMUSG00000030982)	957	1127	897	879	831	853	17.2711	21.0815	16.4982	16.4345	15.3037	15.5275	0.516631	-0.198461
9130008F23Rik(ENSMUSG00000054951)	275	236	231	318	364	359	3.6686	3.16022	2.56177	4.08536	3.40285	3.87543	0.145213	0.504989
9130011E15Rik(ENSMUSG00000039901)	695	729	600	694	671	495	12.0109	12.8444	12.1413	16.0171	13.0088	8.77741	0.808972	-0.10374
9130019O22Rik(ENSMUSG00000030823)	401	310	307	363	411	373	7.66823	5.96302	6.04901	7.67067	8.25338	7.35857	0.676858	0.187712
9130023H24Rik(ENSMUSG00000062944)	190	123	149	162	147	158	2.9452	1.92214	2.32158	2.50215	2.28295	2.44269	0.979603	0.0291027
9130230L23Rik(ENSMUSG00000054598)	37	35	46	21	24	22	1.2403	1.14513	1.51305	0.656444	1.11076	0.680174	0.341277	-0.800627
9130401M01Rik(ENSMUSG00000101892)	1252	1232	1272	1485	1246	1359	21.7324	21.0826	21.2633	28.8103	24.6949	23.9848	0.680582	0.139898
9130409J20Rik(ENSMUSG00000085683)	475	577	822	794	829	870	11.5607	15.7707	23.2634	20.2993	19.8088	20.1585	0.219532	0.428755
9230104M06Rik(ENSMUSG00000097100)	15	25	23	30	27	29	0.482131	0.790656	0.751427	0.967467	0.863939	0.902696	0.674149	0.470048
9230110C19Rik(ENSMUSG00000053070)	45	27	30	41	64	37	1.0346	0.820158	0.845406	1.11133	1.97912	1.21947	0.596194	0.490619
9330151L19Rik(ENSMUSG00000097061)	248	162	281	276	278	250	6.51449	4.26218	7.42376	7.26153	7.28615	6.53604	0.651126	0.231007
9330159F19Rik(ENSMUSG00000004360)	100	90	111	102	85	79	1.15569	1.15259	1.43292	1.28169	0.783804	0.993616	0.872529	-0.162859
9330182L06Rik(ENSMUSG00000056004)	80	83	74	60	48	75	0.87361	0.804764	0.75926	0.574074	0.640943	0.92833	0.686524	-0.354691
9430015G10Rik(ENSMUSG00000059939)	241	158	229	192	207	245	2.61596	1.8234	2.68712	1.86741	2.32223	2.61212	0.950107	0.0497636
9430020K01Rik(ENSMUSG00000033960)	190	171	188	165	172	226	1.28107	1.16141	1.27229	1.10841	1.15512	1.52005	0.954836	0.0529548
9430038I01Rik(ENSMUSG00000040139)	373	336	267	295	305	301	19.4298	19.6966	14.5496	13.912	15.303	15.6343	0.873659	-0.0978619
9530053A07Rik(ENSMUSG00000078776)	80408	94298	91029	72237	64141	83702	501.429	578.822	558.686	445.306	394.042	514.313	0.535004	-0.253177
9530068E07Rik(ENSMUSG00000036275)	2124	2248	1939	2170	2408	2470	52.0382	55.4918	48.1913	53.0641	58.6464	59.8171	0.565972	0.17791
9930012K11Rik(ENSMUSG00000044551)	47	74	64	49	85	64	1.2681	1.92069	1.68645	0.918006	1.97858	1.28292	0.928253	0.119467
9930021J03Rik(ENSMUSG00000046138)	1035	1111	1092	983	923	991	8.41819	8.44438	9.14861	8.2526	7.65337	8.0796	0.681788	-0.142602
9930111J21Rik1(ENSMUSG00000069893)	82	24	59	13	25	30	0.681439	0.201711	0.493324	0.190626	0.208703	0.247304	0.29373	-1.27058
9930111J21Rik2(ENSMUSG00000069892)	211	83	302	106	99	135	1.16869	0.385208	1.59828	0.661433	0.624587	0.698427	0.516178	-0.801232
A130010J15Rik(ENSMUSG00000079144)	3905	4256	3509	2941	3437	3061	50.9323	56.2571	51.2522	38.5109	46.0689	39.7878	0.265845	-0.287213
A130051J06Rik(ENSMUSG00000097643)	21	26	19	11	31	15	0.461852	0.576988	0.438602	0.254657	0.698227	0.338284	0.906375	-0.19076
A1cf(ENSMUSG00000052595)	1332	1114	1032	966	810	857	9.58674	8.6302	7.87948	7.08078	5.77996	6.33258	0.103157	-0.385371
A230050P20Rik(ENSMUSG00000038884)	105	82	84	94	98	71	2.01891	1.80113	1.42998	1.83762	1.7793	1.35	0.991105	-0.0280145
A430005L14Rik(ENSMUSG00000047613)	284	337	283	294	315	298	17.7379	21.5704	17.5142	17.7438	18.6842	17.1541	0.982685	0.0241693
A430033K04Rik(ENSMUSG00000056014)	379	369	423	375	313	303	4.37131	5.01407	4.96809	4.16421	3.674	3.35548	0.599352	-0.224444
A430078G23Rik(ENSMUSG00000074497)	1225	1256	1408	1543	1268	1435	11.0522	12.3025	12.7566	14.4306	11.2771	12.7257	0.668793	0.143637
A430105I19Rik(ENSMUSG00000045838)	238	255	239	305	320	401	2.04693	2.18518	1.97751	2.53841	2.67112	3.39951	0.150116	0.505574
A4galt(ENSMUSG00000047878)	350	283	269	327	334	297	9.48492	7.42042	7.19146	8.61163	8.78489	7.7159	0.863151	0.102805
A4gnt(ENSMUSG00000037953)	87	62	107	40	57	31	1.70886	1.20158	2.1204	0.782944	1.10749	0.60464	0.107132	-0.987033
A530084C06Rik(ENSMUSG00000090863)	44	55	30	34	35	18	0.948345	1.18464	0.637175	0.736534	0.762446	0.39032	0.555124	-0.54728
A630001G21Rik(ENSMUSG00000052760)	509	277	503	283	338	329	3.96352	2.32878	3.81697	2.23044	2.65373	2.72317	0.496211	-0.428659
A730017C20Rik(ENSMUSG00000050875)	16	28	28	32	10	26	0.716056	1.5977	0.975068	1.00566	0.342564	0.899513	0.98315	-0.0620542
A830080D01Rik(ENSMUSG00000044150)	433	404	393	398	483	386	3.25869	2.77072	3.19044	2.91799	3.56619	3.17803	0.918911	0.0597578
A930018M24Rik(ENSMUSG00000091089)	21	12	24	35	32	17	0.348296	0.273666	0.439779	0.772533	0.488312	0.290123	0.573161	0.570118
AA467197(ENSMUSG00000033213)	3918	4550	4965	4477	4299	3995	479.573	549.484	625.389	548.039	510.349	449.433	0.905033	-0.0550634
AA986860(ENSMUSG00000042510)	613	1183	1037	629	398	336	9.76644	18.7546	16.5388	9.82578	6.60195	5.31086	0.0690431	-1.03409
AC132444.6(ENSMUSG00000096808)	42	23	55	58	48	35	1.4435	0.781316	1.89538	1.9648	1.6203	1.13113	0.835879	0.242791
AC149090.1(ENSMUSG00000095041)	5113	4160	5116	6650	5718	7764	87.4556	67.8289	83.9001	108.581	95.9632	128.699	0.0472913	0.49983
AF529169(ENSMUSG00000039313)	259	220	174	255	376	249	1.94027	1.69738	1.35582	1.90541	2.89569	1.83413	0.365541	0.44748
AI182371(ENSMUSG00000035875)	51	29	32	30	57	34	0.563319	0.348624	0.347797	0.314726	0.701203	0.384395	0.932177	0.124659
AI314180(ENSMUSG00000050812)	4078	4226	4252	4530	4008	4048	31.3429	31.6095	31.7221	34.6067	33.8677	30.4735	0.971362	0.0208898
AI413582(ENSMUSG00000062753)	99	118	103	66	100	80	10.1775	11.5625	10.7484	6.74265	9.77708	7.38931	0.630086	-0.359928
AI429214(ENSMUSG00000074384)	25	27	15	19	22	12	0.736778	0.792862	0.454683	0.568735	0.632066	0.354604	0.815821	-0.318321
AI464131(ENSMUSG00000046312)	380	335	412	217	282	317	5.35069	4.98909	5.69246	3.40674	4.20951	4.34069	0.194995	-0.449714
AI467606(ENSMUSG00000045165)	42	23	48	36	17	25	1.32632	0.893253	1.38172	1.03405	0.506504	0.718317	0.60013	-0.524314
AI597479(ENSMUSG00000010290)	494	519	506	529	623	545	8.57618	9.1431	8.95217	9.19936	10.816	9.41605	0.635951	0.177759
AI606181(ENSMUSG00000074873)	2301	2587	2646	2446	2449	2524	12.0941	13.8296	14.0457	12.5721	13.2299	13.7526	0.997463	-0.00407842
AI661453(ENSMUSG00000034382)	1278	2450	1554	1416	1651	1398	12.9773	22.14	15.7759	13.4998	16.0889	14.7637	0.760605	-0.218214
AI837181(ENSMUSG00000047423)	575	761	595	694	789	671	23.9774	31.0517	24.6775	28.8627	32.2116	26.8026	0.613313	0.178147
AI846148(ENSMUSG00000024970)	211	268	306	312	325	242	3.22204	4.02946	4.61193	4.73295	4.87041	3.63713	0.741502	0.181214
AI854703(ENSMUSG00000053297)	3521	2372	2482	3645	3448	3223	53.7072	39.2293	39.7522	56.2238	52.4015	48.82	0.339732	0.3149
AI987944(ENSMUSG00000056383)	373	281	304	324	279	283	8.762	6.36306	7.40323	7.47794	6.60916	6.26019	0.878574	-0.0978486
AU019823(ENSMUSG00000059820)	628	614	476	861	935	791	8.86358	9.31693	7.52038	12.4001	13.0554	11.2274	0.00417682	0.608689
AU022252(ENSMUSG00000078584)	556	467	478	521	627	532	3.96073	3.27461	3.85843	4.10851	4.71665	4.03035	0.629245	0.178632
AU040320(ENSMUSG00000028830)	1983	2397	2220	1974	1806	1952	24.1188	25.3947	22.6107	20.0094	25.0261	23.8972	0.539179	-0.184423
AU041133(ENSMUSG00000078435)	237	150	213	216	230	227	2.72505	1.71548	2.49186	2.62167	2.66385	2.62372	0.775371	0.178722
AW146154(ENSMUSG00000074166)	298	207	261	329	323	296	3.93519	3.00701	3.73797	4.40639	4.59309	3.9658	0.443358	0.321417
AW209491(ENSMUSG00000039182)	332	246	330	397	420	447	9.14469	6.82355	9.18478	10.8891	11.5068	12.1522	0.111124	0.491599
AW549877(ENSMUSG00000041935)	2321	1793	2199	2053	1877	2063	27.927	22.395	27.4306	25.0042	22.7111	25.1622	0.898059	-0.0602489
AW551984(ENSMUSG00000038112)	121	124	135	120	101	131	1.49142	1.74597	1.80162	1.45193	1.24763	1.87497	0.927662	-0.0931726
AW554918(ENSMUSG00000033632)	240	275	244	129	221	182	2.23622	2.85052	2.96614	1.15627	2.53033	1.63709	0.248446	-0.493381
Aaas(ENSMUSG00000036678)	226	205	173	276	409	496	7.49231	6.73911	5.7663	9.10806	13.326	16.0034	0.0314631	0.98538
Aacs(ENSMUSG00000029482)	3939	3558	2972	1381	2145	834	64.4464	57.1807	47.9907	22.3109	34.5859	13.381	0.000423716	-1.24673
Aadac(ENSMUSG00000027761)	742	695	870	648	786	630	32.2536	33.2649	40.4586	29.043	33.5961	28.3505	0.704776	-0.144568
Aaed1(ENSMUSG00000021482)	1011	884	1039	890	1065	894	18.9759	16.1733	18.5788	16.2976	19.1836	16.6671	0.966445	-0.0265696
Aagab(ENSMUSG00000037257)	1256	1004	1283	1057	1037	1047	12.0166	9.66501	12.349	10.0565	9.84976	9.93152	0.636571	-0.158869
Aak1(ENSMUSG00000057230)	2355	2682	2682	3038	2451	2587	12.9292	11.1651	11.0401	16.3869	9.22338	10.9903	0.840049	0.0832676
Aamdc(ENSMUSG00000035642)	166	178	191	126	141	179	16.5946	21.0677	21.3163	16.7278	15.8329	17.4407	0.715654	-0.244537
Aamp(ENSMUSG00000006299)	1700	1836	1748	1500	1545	1573	48.5581	51.0886	48.9494	42.2933	43.8758	42.6315	0.567248	-0.176177
Aar2(ENSMUSG00000027628)	513	554	494	698	606	560	8.58539	8.75038	8.21868	11.641	9.93204	8.89576	0.378285	0.274068
Aars(ENSMUSG00000031960)	2612	2861	2409	4213	4494	3313	55.2139	44.7882	48.4579	56.7179	64.5701	50.281	0.00258793	0.62733
Aars2(ENSMUSG00000023938)	362	376	330	296	338	227	5.48249	5.59365	4.90288	4.42926	5.06302	3.35688	0.475577	-0.292871
Aarsd1(ENSMUSG00000075528)	385	357	355	296	332	304	18.4081	14.1415	15.1133	12.5599	14.0083	12.5137	0.625816	-0.218249
Aasdh(ENSMUSG00000055923)	304	155	313	361	374	384	3.46575	2.36232	4.93689	3.6081	3.61676	3.76388	0.158217	0.546372
Aasdhppt(ENSMUSG00000025894)	371	293	345	375	342	413	8.29391	6.73386	8.00354	8.46404	7.77194	9.39919	0.701622	0.178594
Aatf(ENSMUSG00000018697)	452	480	347	439	485	459	13.9276	13.1253	10.6862	14.2292	16.3899	14.7769	0.781306	0.131994
Aatk(ENSMUSG00000025375)	74	86	79	81	77	80	0.726013	0.82195	0.727816	0.794529	0.71312	0.756285	1	0.0127287
Abat(ENSMUSG00000057880)	11120	14872	12846	13478	8428	10982	129.917	174.65	150.909	156.59	99.7953	127.722	0.6144	-0.220182
Abca1(ENSMUSG00000015243)	700	570	644	758	687	1044	3.76955	3.0395	3.3969	3.90536	3.77304	5.59761	0.340897	0.394802
Abca13(ENSMUSG00000004668)	27	39	95	56	20	50	0.247511	0.172094	0.825403	0.26491	0.108854	0.429019	0.874066	-0.339374
Abca2(ENSMUSG00000026944)	326	315	288	271	261	398	2.4049	2.21206	2.10908	2.10763	1.89102	2.90916	0.986625	0.0194897
Abca3(ENSMUSG00000024130)	2712	3106	2275	2381	2582	2444	21.4306	24.2408	17.834	18.6366	20.1939	19.0973	0.767843	-0.108051
Abca5(ENSMUSG00000018800)	181	185	214	322	271	330	1.50908	1.47711	2.37606	2.99886	2.08192	2.83553	0.0435068	0.687169
Abca6(ENSMUSG00000044749)	44	39	38	55	34	54	0.296654	0.26097	0.261413	0.371811	0.236044	0.3627	0.826992	0.257508
Abca7(ENSMUSG00000035722)	997	1167	909	858	829	772	7.88193	9.15409	7.08941	6.76042	6.51749	6.03528	0.2455	-0.302104
Abca8a(ENSMUSG00000041828)	237	200	206	277	233	316	2.15172	1.81804	1.86376	2.5698	2.1363	2.99481	0.386536	0.377496
Abca8b(ENSMUSG00000020620)	133	121	100	139	90	145	0.899821	0.808813	0.696258	1.16937	0.734574	1.03035	0.923252	0.0966704
Abca9(ENSMUSG00000041797)	85	99	85	72	73	74	0.849245	0.889351	0.779007	0.58599	0.707912	0.771658	0.757539	-0.277516
Abcb1a(ENSMUSG00000040584)	10849	18308	23308	31142	16667	23463	110.786	187.372	240.179	317.389	169.497	236.663	0.559759	0.460681
Abcb1b(ENSMUSG00000028970)	35	18	39	357	574	967	0.416003	0.22072	0.478514	4.24883	6.81732	11.3952	8.20186e-05	4.37847
Abcb6(ENSMUSG00000026198)	527	672	526	547	538	533	10.2413	12.8926	10.1815	10.5339	10.3125	10.1449	0.879823	-0.0722062
Abcb7(ENSMUSG00000031333)	2050	2128	1940	1944	1895	1960	20.6805	21.9813	20.5147	19.6063	19.5352	20.0009	0.892132	-0.0592219
Abcb8(ENSMUSG00000028973)	1052	949	970	823	895	752	20.7511	18.3273	18.7022	15.7745	17.2017	15.3027	0.378629	-0.249958
Abcb9(ENSMUSG00000029408)	124	109	111	84	61	109	2.14672	2.15953	1.65622	1.74006	0.979764	1.6603	0.544834	-0.420922
Abcc1(ENSMUSG00000023088)	1585	1712	1442	2182	2430	2142	11.8243	14.6739	10.6932	17.1875	18.434	16.4956	0.00829601	0.529817
Abcc10(ENSMUSG00000032842)	836	803	899	916	919	957	9.92974	9.54177	10.535	10.7657	10.8797	11.2581	0.649751	0.154284
Abcc2(ENSMUSG00000025194)	42	47	172	219	94	223	0.302118	0.322282	1.21193	1.48831	0.609492	1.52497	0.386536	1.04986
Abcc3(ENSMUSG00000020865)	4409	6593	4626	6164	5370	5080	47.4835	70.245	49.2869	65.7744	57.3256	54.1973	0.832568	0.109926
Abcc4(ENSMUSG00000032849)	655	652	562	1456	1731	2030	6.22442	6.2384	5.2383	13.401	16.0562	18.3961	5.05545e-10	1.4993
Abcc5(ENSMUSG00000022822)	235	220	284	298	341	403	2.44322	2.34036	2.86531	2.74078	3.35687	4.05612	0.137635	0.511931
Abcc6(ENSMUSG00000030834)	274	192	362	217	234	168	3.05858	2.03457	3.43968	2.12281	2.14907	1.51498	0.544834	-0.407214
Abcc8(ENSMUSG00000040136)	24	24	24	106	105	86	0.275258	0.27848	0.271471	1.26037	1.86106	1.02268	4.61853e-05	2.06154
Abcc9(ENSMUSG00000030249)	560	595	543	538	387	638	4.66783	5.06331	4.88987	5.11702	3.2467	5.09916	0.851624	-0.101169
Abcd1(ENSMUSG00000031378)	697	914	740	470	514	461	10.2745	13.1226	10.985	6.59851	7.40294	6.42079	0.00130314	-0.681957
Abcd3(ENSMUSG00000028127)	3082	3866	2893	4653	4691	4599	50.8856	64.499	48.5275	76.9067	77.4948	75.3814	0.0112942	0.52295
Abcd4(ENSMUSG00000021240)	330	325	337	290	348	345	6.7392	6.66008	6.85218	5.87028	7.03736	6.7564	1	0.00418993
Abce1(ENSMUSG00000058355)	1819	1944	1605	2263	2502	2222	25.553	27.964	23.146	31.918	35.3824	31.2093	0.0745817	0.398948
Abcf1(ENSMUSG00000038762)	2520	2508	2376	2648	2899	2689	33.3195	32.4882	30.9247	34.8736	37.832	34.4739	0.584737	0.171239
Abcf2(ENSMUSG00000028953)	769	877	704	1094	1211	1146	14.4603	16.1375	13.0213	20.3505	22.2976	20.7789	0.0049519	0.573692
Abcf3(ENSMUSG00000003234)	899	855	910	1073	1006	1078	14.4039	13.5671	14.5062	17.1406	15.94	16.8481	0.339873	0.261722
Abcg1(ENSMUSG00000024030)	169	534	249	124	93	136	2.29184	6.84624	3.13517	1.68946	1.13164	1.71878	0.253706	-1.40198
Abcg2(ENSMUSG00000029802)	1293	1560	1919	1750	1325	1451	37.7201	45.7062	56.3497	49.2071	36.4222	37.0982	0.926805	-0.0590202
Abcg3(ENSMUSG00000029299)	21	9	44	13	8	22	0.385237	0.17854	0.770664	0.243302	0.146597	0.383397	0.706408	-0.774501
Abcg4(ENSMUSG00000032131)	14	26	10	25	22	37	0.208568	0.432666	0.44745	0.554004	0.319249	0.536011	0.403991	0.775386
Abcg5(ENSMUSG00000040505)	541	1329	298	347	237	218	13.1839	33.0725	7.36502	8.69275	5.82934	5.42843	0.402048	-1.40425
Abcg8(ENSMUSG00000024254)	232	610	164	163	130	110	3.6082	11.1456	2.51746	2.32233	2.02919	1.60265	0.409957	-1.28935
Abhd10(ENSMUSG00000033157)	267	275	273	270	244	274	7.02008	7.98679	7.83306	6.78026	6.52875	7.20924	0.974303	-0.0309934
Abhd11(ENSMUSG00000040532)	825	903	760	975	1056	869	37.3073	39.8767	34.0348	43.1559	48.0178	38.5483	0.406363	0.239719
Abhd12(ENSMUSG00000032046)	672	784	722	668	576	721	29.4176	39.9041	34.2899	34.9644	25.3109	35.5669	0.74036	-0.129596
Abhd13(ENSMUSG00000040396)	1373	1700	1433	1618	1559	1423	15.2453	19.255	16.2658	18.0164	17.3643	15.8189	0.918603	0.0492877
Abhd14a(ENSMUSG00000042210)	150	132	152	115	124	120	7.84545	7.11584	8.03619	6.34885	7.24819	6.22258	0.726777	-0.257725
Abhd14b(ENSMUSG00000042073)	1335	1359	1205	1073	1116	923	52.3082	53.1449	48.1513	42.0573	42.7091	34.2262	0.222957	-0.307413
Abhd16a(ENSMUSG00000007036)	1173	1343	1356	1233	1244	1105	44.2989	50.7507	50.6214	47.3624	46.3707	42.1618	0.810591	-0.0941712
Abhd17a(ENSMUSG00000003346)	960	1022	889	801	858	830	50.9597	52.7465	46.2755	42.3096	44.659	42.6306	0.553374	-0.187523
Abhd17b(ENSMUSG00000047368)	784	1096	873	844	877	811	22.0199	31.4958	25.3247	23.9739	24.8348	22.847	0.797838	-0.0999799
Abhd17c(ENSMUSG00000038459)	3156	3782	3065	3876	3898	3145	130.818	159.15	127.712	161.787	163.852	122.605	0.671372	0.145782
Abhd18(ENSMUSG00000037818)	254	223	269	332	336	318	3.46656	2.67935	3.47648	4.53618	3.86179	3.9906	0.270863	0.418096
Abhd2(ENSMUSG00000039202)	12156	17339	15783	15834	13022	13259	92.1859	131.754	119.88	119.508	98.2964	100.569	0.849133	-0.0844972
Abhd3(ENSMUSG00000002475)	48	44	43	70	33	51	2.36434	1.41876	2.42775	2.69267	1.55701	1.80404	0.865373	0.206265
Abhd4(ENSMUSG00000040997)	851	875	985	1956	2321	2775	18.7009	18.919	21.5212	42.8753	50.7995	59.7688	3.41432e-08	1.39668
Abhd5(ENSMUSG00000032540)	749	756	868	1163	1035	1384	14.8686	14.5294	15.8186	20.9316	18.5873	24.727	0.00396516	0.611084
Abhd6(ENSMUSG00000025277)	484	501	551	626	511	677	10.6903	12.0018	14.2845	15.2036	13.1114	19.329	0.424992	0.257253
Abhd8(ENSMUSG00000007950)	135	149	174	164	118	170	4.48053	4.75753	5.84119	5.76394	4.36516	5.38369	1	-0.00170495
Abi1(ENSMUSG00000058835)	2909	3625	3392	3618	3452	3125	52.5886	66.8458	63.6863	65.3299	62.8966	56.3345	0.901053	0.0575984
Abi2(ENSMUSG00000026782)	390	571	357	358	422	331	3.73013	5.64578	3.43351	3.46525	4.09102	3.181	0.664261	-0.224226
Abi3(ENSMUSG00000018381)	463	496	587	612	416	511	5.33664	6.52085	8.19651	6.8969	6.46209	6.34061	0.991855	0.010248
Abi3bp(ENSMUSG00000035258)	652	598	567	628	524	747	7.09969	7.22389	6.4352	6.58223	5.53107	8.04827	0.862231	0.080821
Abl1(ENSMUSG00000026842)	2163	2757	2559	2086	2307	1958	16.8411	21.2215	19.9341	17.8782	17.9892	17.1572	0.444166	-0.216526
Abl2(ENSMUSG00000026596)	795	1019	787	989	1023	856	3.69277	5.35317	4.24782	4.61936	4.97307	3.96663	0.637508	0.161143
Ablim1(ENSMUSG00000025085)	4372	5699	4919	5317	4743	4407	37.459	47.0397	42.0248	45.1073	40.6741	36.4819	0.945487	-0.0315713
Ablim2(ENSMUSG00000029095)	144	187	159	157	103	132	2.02483	3.16408	2.69386	2.4181	1.45894	2.1975	0.635795	-0.302278
Ablim3(ENSMUSG00000032735)	56	64	61	50	48	54	0.682728	0.784537	0.739547	0.61163	0.596159	0.640882	0.835931	-0.233323
Abo(ENSMUSG00000015787)	355	301	378	370	408	442	9.13271	7.01462	9.33775	9.29312	10.0247	10.6664	0.516319	0.254203
Abr(ENSMUSG00000017631)	3873	4058	3298	2022	2259	2239	36.9161	42.8746	31.2842	18.9524	22.6989	21.1971	2.75012e-05	-0.765582
Abracl(ENSMUSG00000078453)	675	788	719	718	799	842	71.6733	120.909	93.3811	95.0492	91.5114	95.656	0.7337	0.131583
Abt1(ENSMUSG00000036376)	240	343	218	301	301	270	10.9645	15.7072	9.83125	13.7124	13.7407	11.8743	0.812934	0.144456
Abtb1(ENSMUSG00000030083)	488	472	461	460	567	476	16.4859	15.7116	15.4977	15.4509	18.6709	15.7087	0.84057	0.0982516
Abtb2(ENSMUSG00000032724)	317	285	171	102	121	155	3.7845	3.32508	1.99724	1.21075	1.4283	1.8185	0.0491479	-1.01323
Acaa1a(ENSMUSG00000036138)	1422	1445	1375	1662	1364	1350	57.887	65.1664	56.6761	72.3577	58.3166	54.2361	0.883831	0.0622885
Acaa2(ENSMUSG00000036880)	1913	2022	1953	1952	2402	1791	74.6539	77.9716	76.6082	75.819	92.8471	67.9197	0.84688	0.0795046
Acaca(ENSMUSG00000020532)	2898	2511	1850	1325	1741	1257	22.5252	18.8224	13.5741	10.923	12.2427	8.75036	0.0505475	-0.730339
Acacb(ENSMUSG00000042010)	144	172	216	164	154	209	1.41589	1.16492	1.47013	1.15165	0.904137	1.71249	1	0.00409696
Acad10(ENSMUSG00000029456)	353	407	363	304	336	333	4.92224	5.63387	5.02203	4.19933	4.65114	4.59408	0.685312	-0.187847
Acad11(ENSMUSG00000090150)	2271	2631	3164	3082	2287	2882	33.2543	39.7655	49.9262	46.0463	34.0854	43.0829	0.931728	0.0500664
Acad12(ENSMUSG00000042647)	322	317	353	372	292	379	4.53588	4.44089	4.84334	5.44862	4.23177	5.51947	0.879737	0.0891193
Acad8(ENSMUSG00000031969)	700	815	711	1000	1115	1314	19.0336	21.2536	20.3872	26.7222	28.2904	32.3116	0.00116934	0.642709
Acad9(ENSMUSG00000027710)	987	1010	975	1060	974	1025	18.6936	20.2701	24.3901	23.2209	19.7226	21.8675	0.897085	0.0592582
Acadl(ENSMUSG00000026003)	2587	3312	3008	3603	3431	3664	86.3266	114.076	102.887	120.291	115.279	115.937	0.279358	0.283859
Acadm(ENSMUSG00000062908)	2297	2520	2697	2611	2550	2318	65.9616	72.6242	77.8507	76.0279	73.914	65.8001	0.98822	0.0108355
Acads(ENSMUSG00000029545)	2300	2514	2326	1954	2007	1696	67.8037	74.7576	68.6873	57.5968	58.2923	47.5692	0.194232	-0.317695
Acadsb(ENSMUSG00000030861)	794	720	895	877	753	769	7.74101	7.23849	8.95229	9.0414	7.38383	7.67148	0.988221	0.00963812
Acadvl(ENSMUSG00000018574)	2858	3363	2697	3370	3321	3270	68.9826	80.0889	64.6654	81.023	79.5351	76.8364	0.568707	0.179041
Acap2(ENSMUSG00000049076)	4012	5526	5319	5423	4606	5148	32.0131	45.0174	43.3806	43.3913	36.9378	41.2689	0.918785	0.0503513
Acap3(ENSMUSG00000029033)	358	325	325	262	214	213	4.36366	3.90139	4.02312	3.16703	2.66866	2.58275	0.131467	-0.53251
Acat1(ENSMUSG00000032047)	5067	5372	5071	4619	4727	4190	66.0819	71.2546	67.3335	59.7951	60.215	53.9216	0.574057	-0.178464
Acat2(ENSMUSG00000023832)	1921	1505	1306	742	1047	831	46.0988	36.4436	31.5218	17.6134	24.7855	19.6788	0.0129075	-0.83665
Acat3(ENSMUSG00000062480)	99	71	78	111	127	159	2.46768	1.77523	1.96916	2.7352	3.14502	3.8595	0.201138	0.69387
Acbd3(ENSMUSG00000026499)	2305	2660	2586	2270	2220	2119	29.8579	35.3959	33.7414	29.6123	29.0632	26.8123	0.574223	-0.173826
Acbd4(ENSMUSG00000056938)	189	188	218	191	242	194	5.66207	5.70774	7.21914	5.4332	7.7458	6.10788	0.905555	0.0923484
Acbd5(ENSMUSG00000026781)	1835	1577	1734	1579	1584	1839	30.5571	26.3991	27.2921	26.6987	25.3275	29.7442	0.967531	-0.0248352
Acbd6(ENSMUSG00000033701)	644	620	550	644	706	492	29.3522	27.205	25.851	30.5515	29.2737	22.0086	0.941649	0.0394256
Accs(ENSMUSG00000040272)	168	179	161	140	156	131	3.5566	2.92141	2.93236	2.40617	2.27259	2.65594	0.739913	-0.232364
Acd(ENSMUSG00000038000)	283	294	276	257	256	244	4.97362	5.19395	4.8283	4.54825	4.49112	4.29498	0.79428	-0.154398
Ace(ENSMUSG00000020681)	1382	1423	1534	1522	1303	1220	14.9452	15.0041	16.0925	16.6101	14.0081	12.9597	0.839096	-0.0842481
Ace2(ENSMUSG00000015405)	385	345	403	315	349	327	5.61469	5.48525	5.98774	5.38041	5.01023	5.13374	0.715654	-0.177139
Acer1(ENSMUSG00000045019)	990	870	1227	1090	712	991	39.0594	30.55	48.3897	40.6228	26.7412	36.4793	0.842271	-0.129478
Acer2(ENSMUSG00000038007)	105	90	127	225	230	223	1.44405	1.25551	1.7992	3.11262	3.16346	3.10565	0.00305697	1.08918
Acer3(ENSMUSG00000030760)	538	576	538	743	737	791	11.0576	15.2108	12.4612	21.4791	18.6334	21.1811	0.0442235	0.477332
Ache(ENSMUSG00000023328)	363	346	352	282	254	324	7.82173	8.96103	9.9717	8.58884	8.62892	9.43971	0.493558	-0.285906
Acin1(ENSMUSG00000022185)	3169	2892	3001	3072	3411	2987	31.6414	28.3351	29.0743	30.6611	33.8503	29.325	0.843339	0.0801078
Ackr1(ENSMUSG00000037872)	174	176	178	211	119	227	3.27907	2.87827	4.11893	4.11586	3.2306	4.7573	0.910255	0.0945457
Ackr3(ENSMUSG00000044337)	145	196	162	147	153	125	2.81876	3.86647	3.19179	2.84723	2.96696	2.87089	0.750923	-0.222897
Ackr4(ENSMUSG00000079355)	109	122	156	96	80	125	2.55273	3.01074	3.71823	2.2545	1.88585	2.9162	0.618757	-0.345299
Acly(ENSMUSG00000020917)	15994	14963	11996	7240	7290	6460	173.611	160.11	128.836	78.4171	78.6594	69.0704	1.36681e-07	-1.01544
Acnat1(ENSMUSG00000070985)	457	388	576	344	262	395	3.87847	3.26975	4.95985	3.08949	1.93834	3.48022	0.249306	-0.490647
Aco1(ENSMUSG00000028405)	2830	2909	2347	2058	2408	2103	39.9282	41.1665	33.1464	28.8343	33.5988	29.4948	0.275038	-0.281245
Aco2(ENSMUSG00000022477)	11050	13625	11336	12382	10338	10246	185.913	225.848	188.423	205.692	170.935	167.218	0.7947	-0.108029
Acot1(ENSMUSG00000072949)	62	59	63	150	154	174	2.61075	2.36832	2.5651	6.15147	6.27407	7.06997	0.00102411	1.39424
Acot11(ENSMUSG00000034853)	1596	1863	2117	1977	1653	1479	13.2461	21.742	17.8769	25.7506	14.7215	12.6918	0.802272	-0.108737
Acot13(ENSMUSG00000006717)	347	381	365	265	279	311	47.1807	50.7093	51.15	36.2396	36.8509	37.9511	0.382347	-0.335894
Acot2(ENSMUSG00000021226)	179	203	143	351	271	292	5.5481	6.5172	4.49803	11.0764	8.59857	9.24041	0.0127574	0.819385
Acot4(ENSMUSG00000052392)	261	287	295	581	389	484	3.38531	4.36594	4.39415	7.9308	5.03813	5.67817	0.00361455	0.80403
Acot6(ENSMUSG00000043487)	108	149	82	125	140	207	1.93363	2.66729	1.46809	2.23476	2.50592	3.69479	0.434538	0.500507
Acot7(ENSMUSG00000028937)	1323	1486	1228	1304	1391	1161	55.4655	60.1385	50.8527	53.9512	56.6896	46.4915	0.918067	-0.0472597
Acot8(ENSMUSG00000017307)	343	435	347	346	357	368	21.8163	28.7814	23.8387	21.0672	23.9918	22.7101	0.934091	-0.0508105
Acot9(ENSMUSG00000025287)	527	822	558	845	920	716	17.9257	28.0451	19.3304	28.746	31.1556	23.7573	0.246916	0.401841
Acox1(ENSMUSG00000020777)	4660	7790	6401	8397	5387	7388	65.9142	109.925	90.6055	117.721	75.2386	103.393	0.778585	0.189079
Acox2(ENSMUSG00000021751)	20	25	51	26	32	25	0.492044	0.689757	1.06038	0.524072	0.622927	0.570153	0.903095	-0.19484
Acox3(ENSMUSG00000029098)	1065	1032	1127	1090	1100	1206	14.4919	13.9848	14.678	12.0238	12.1956	17.8815	0.817058	0.0918909
Acp1(ENSMUSG00000044573)	1287	1419	1230	1303	1401	1166	24.766	27.8724	24.1874	25.2267	27.3193	22.6408	0.995721	-0.0058142
Acp2(ENSMUSG00000002103)	913	914	892	977	996	999	13.3529	12.9964	14.1284	17.4309	11.9288	15.3948	0.674837	0.145871
Acp5(ENSMUSG00000001348)	3665	3611	3073	2533	3038	2451	167.425	162.219	141.519	114.978	136.179	107.382	0.141626	-0.349537
Acp6(ENSMUSG00000028093)	732	694	767	709	737	663	24.9019	23.3726	26.4753	24.3849	25.5297	21.8289	0.941398	-0.0398173
Acpp(ENSMUSG00000032561)	2168	2102	1967	1323	2075	1883	26.5648	26.3896	24.3311	16.3023	25.5698	23.147	0.533183	-0.222181
Acrbp(ENSMUSG00000072770)	898	803	951	904	896	959	23.4238	21.8254	24.6911	22.5351	23.19	23.9779	0.863449	0.0730517
Acsf2(ENSMUSG00000076435)	1142	1022	1438	1163	1008	879	16.0616	13.7653	20.3437	15.2233	14.8835	12.2955	0.597205	-0.2251
Acsl1(ENSMUSG00000018796)	1217	1350	1017	1127	1047	917	16.5962	18.1421	14.2701	15.2992	17.7115	13.2607	0.518764	-0.194414
Acsl3(ENSMUSG00000032883)	9882	16981	9877	4120	3342	3473	152.587	272.168	158.508	63.9686	50.2347	52.4688	0.000907689	-1.72475
Acsl4(ENSMUSG00000031278)	739	714	585	450	470	464	8.59416	8.51074	6.85	5.06914	5.54768	5.2671	0.0231674	-0.540357
Acsl5(ENSMUSG00000024981)	2373	2766	2084	2025	2393	2378	43.561	50.4924	38.5388	35.8167	44.0722	42.314	0.867661	-0.0680005
Acsl6(ENSMUSG00000020333)	40	28	47	39	27	47	0.55204	0.404713	1.01322	0.483902	0.302882	0.623215	1	-0.0120256
Acsm3(ENSMUSG00000030935)	4528	4606	5570	4598	4949	4126	94.4048	95.6711	117.32	95.3838	102.611	84.0739	0.832715	-0.0883121
Acss1(ENSMUSG00000027452)	1889	1790	1892	1436	1724	1299	26.9985	25.1711	26.8332	20.347	24.2659	18.1763	0.223139	-0.304508
Acss2(ENSMUSG00000027605)	4663	4304	3764	2523	2783	1816	81.9286	74.3451	65.374	43.8635	48.0896	31.4099	0.000101321	-0.820986
Acss3(ENSMUSG00000035948)	13	17	19	30	36	39	0.163507	0.234908	0.247733	0.372432	0.465916	0.527557	0.148044	1.11844
Acta2(ENSMUSG00000035783)	16062	17686	16571	13119	16704	19190	521.575	564.763	532.588	422.009	535.048	600.936	0.976786	-0.0191508
Actb(ENSMUSG00000029580)	31044	40097	47428	47049	34891	41607	1059.11	1368.66	1615.48	1598.09	1190.61	1394.54	0.901409	0.0773387
Actg1(ENSMUSG00000062825)	40438	56088	58901	42148	41791	39306	1271.63	1723.51	1846.66	1318.42	1284.17	1195.11	0.35033	-0.315515
Actg2(ENSMUSG00000059430)	9735	8466	11102	6989	9592	12899	465.743	394.676	529.938	329.128	445.327	582.335	0.983092	0.0247428
Actl6a(ENSMUSG00000027671)	616	686	491	420	557	469	17.2318	20.2727	13.736	11.6222	17.0267	13.6134	0.355173	-0.290576
Actn1(ENSMUSG00000015143)	3772	3661	3276	2336	2944	3164	52.8504	50.504	45.9755	32.0872	40.348	42.3164	0.185615	-0.324849
Actn4(ENSMUSG00000054808)	14732	25150	14341	17522	17098	16503	170.914	301.295	166.35	205.188	200.405	196.997	0.936994	-0.0610663
Actr10(ENSMUSG00000021076)	1014	1134	973	1037	1007	1055	19.7883	22.7962	19.7553	20.5922	20.0738	20.7298	0.993945	0.00864131
Actr1a(ENSMUSG00000025228)	2169	2521	2567	2421	2133	2184	42.8047	49.705	50.4621	47.3469	41.6466	42.2797	0.821837	-0.088876
Actr1b(ENSMUSG00000037351)	2225	2382	2191	2182	2309	2135	45.4711	54.2956	46.2221	44.7819	49.9962	43.4908	0.974303	-0.0187694
Actr2(ENSMUSG00000020152)	6215	7769	6663	6298	5894	6280	100.84	128.702	110.963	102.774	95.969	101.32	0.691482	-0.140973
Actr3(ENSMUSG00000026341)	8240	9729	8829	8818	8467	8286	180.78	218.202	196.83	194.568	185.605	180.006	0.920196	-0.0487255
Actr5(ENSMUSG00000037761)	351	307	307	356	363	321	4.98255	4.76281	4.74328	5.49395	5.9396	4.59539	0.820303	0.124291
Actr6(ENSMUSG00000019948)	74	78	97	92	76	88	2.64348	2.82513	3.54595	3.27087	2.73651	3.085	0.969157	0.0566675
Actr8(ENSMUSG00000015971)	455	441	440	469	478	436	11.1841	10.6215	10.7111	11.3852	11.5838	10.3549	0.904021	0.0669705
Acvr1(ENSMUSG00000026836)	448	450	432	498	461	534	8.71358	8.47537	8.1267	9.27658	8.76201	10.2292	0.639238	0.184431
Acvr1b(ENSMUSG00000000532)	3635	3782	4655	4192	4161	3968	39.4709	41.252	50.0189	43.6917	44.3263	43.5152	0.920369	0.0461191
Acvr1c(ENSMUSG00000026834)	227	117	250	73	89	68	1.51031	0.776348	1.67768	0.464054	0.578815	0.647194	0.0402456	-1.35818
Acvr2a(ENSMUSG00000052155)	887	951	801	1042	982	978	8.71658	9.50874	8.01771	10.1884	9.63318	9.60764	0.506241	0.20445
Acvr2b(ENSMUSG00000061393)	351	192	257	305	361	318	1.83687	1.34903	1.52156	1.83873	2.15769	1.76687	0.525393	0.310916
Acvrl1(ENSMUSG00000000530)	206	238	221	246	237	278	3.41733	4.32891	3.86048	4.41377	4.06609	5.29545	0.711362	0.213385
Acy1(ENSMUSG00000023262)	1039	1151	1091	1238	1002	1041	41.4065	45.2784	46.0499	51.081	39.6223	39.3493	0.977977	0.0180831
Acy3(ENSMUSG00000024866)	335	391	335	435	380	433	15.5762	18.1133	15.2769	20.3488	17.762	18.8563	0.519269	0.253313
Acyp1(ENSMUSG00000008822)	72	80	86	55	70	100	10.8502	11.9027	13.3749	9.67267	10.711	14.1912	0.966916	-0.0625657
Acyp2(ENSMUSG00000060923)	107	144	120	137	130	177	9.77606	13.03	11.1249	12.4534	11.629	15.3275	0.693884	0.279721
Ada(ENSMUSG00000017697)	90	124	72	87	126	111	2.8671	3.83846	2.26831	2.74581	3.93381	3.51965	0.829608	0.202463
Adal(ENSMUSG00000027259)	146	163	121	165	170	193	2.7064	3.24683	2.24565	3.10935	3.34652	3.72563	0.603033	0.315817
Adam10(ENSMUSG00000054693)	3566	3866	3391	3171	3363	3553	40.6493	44.5194	39.3517	36.1676	38.2156	40.1958	0.839096	-0.0829559
Adam11(ENSMUSG00000020926)	133	101	121	158	137	135	1.3396	1.01154	1.19829	1.60748	1.38506	1.3476	0.672281	0.291085
Adam15(ENSMUSG00000028041)	1768	2081	1578	1657	1515	1455	33.0294	38.1513	28.9686	30.5148	27.9196	26.745	0.459944	-0.210486
Adam17(ENSMUSG00000052593)	814	722	750	808	775	925	9.10163	8.10596	8.45618	9.04136	8.64172	10.258	0.669944	0.150234
Adam19(ENSMUSG00000011256)	135	130	197	65	149	126	1.34572	1.31492	1.81717	0.568909	1.21582	1.19081	0.575528	-0.426286
Adam1a(ENSMUSG00000072647)	760	834	730	864	876	932	22.3411	26.8745	23.2798	23.6591	25.2916	24.4821	0.471054	0.220005
Adam22(ENSMUSG00000040537)	135	109	137	126	88	118	0.799562	0.621591	1.10436	0.705537	0.515487	1.03058	0.836541	-0.183736
Adam23(ENSMUSG00000025964)	153	131	208	188	123	245	1.55147	1.36679	2.34474	2.03395	1.12509	2.36567	0.841764	0.191173
Adam28(ENSMUSG00000014725)	815	778	1001	805	939	924	17.4037	16.7897	21.904	17.1071	19.9751	19.1922	0.901292	0.0567564
Adam33(ENSMUSG00000027318)	274	203	218	291	353	372	3.1498	2.50099	2.46518	3.22145	4.11878	4.29526	0.0981005	0.563071
Adam8(ENSMUSG00000025473)	19	16	31	19	27	34	0.278631	0.260077	0.462453	0.294283	0.402411	0.472062	0.826992	0.29179
Adam9(ENSMUSG00000031555)	2445	2670	2129	1885	2090	2068	31.7027	34.0013	27.6388	24.1456	26.8769	26.4142	0.368319	-0.242434
Adamts1(ENSMUSG00000022893)	371	465	304	437	329	433	3.86428	4.75836	3.11692	4.55066	3.36601	4.41013	0.876738	0.0936212
Adamts10(ENSMUSG00000024299)	125	75	146	77	86	83	1.57979	0.931543	1.80848	0.923373	1.0805	1.00517	0.47377	-0.480241
Adamts12(ENSMUSG00000047497)	18	24	25	20	27	21	0.0988283	0.131362	0.142351	0.112646	0.183702	0.121457	0.995721	0.0405596
Adamts14(ENSMUSG00000059901)	14	11	14	24	31	30	0.144978	0.121839	0.142019	0.26788	0.315486	0.333172	0.155775	1.13907
Adamts15(ENSMUSG00000033453)	3346	1222	1548	1391	3073	1717	30.145	10.783	13.6491	12.0169	27.715	16.5557	0.991855	0.0250009
Adamts2(ENSMUSG00000036545)	165	234	232	188	175	232	1.79644	2.48364	2.44872	1.99403	2.09212	1.88287	0.936789	-0.0647966
Adamts3(ENSMUSG00000043635)	14	23	10	23	29	29	0.106589	0.172366	0.142403	0.170866	0.219313	0.21706	0.376227	0.810447
Adamts4(ENSMUSG00000006403)	7	28	5	42	41	29	0.0815359	0.228985	0.0450566	0.346893	0.330613	0.235756	0.0305309	1.5208
Adamts5(ENSMUSG00000022894)	96	94	80	101	73	90	0.647019	0.630925	0.550812	0.676889	0.476064	0.62352	0.997747	-0.0147523
Adamts6(ENSMUSG00000046169)	46	39	45	12	38	33	0.362373	0.344557	0.379486	0.0973062	0.311238	0.294378	0.476353	-0.630641
Adamts8(ENSMUSG00000031994)	112	127	106	92	87	134	1.5935	1.72438	1.52031	1.4986	1.27967	1.99405	0.904603	-0.120942
Adamts9(ENSMUSG00000030022)	95	194	196	244	230	228	0.664136	1.24761	1.29017	1.61794	1.4731	1.46452	0.199985	0.55503
Adamtsl1(ENSMUSG00000066113)	143	150	149	134	138	154	1.25082	1.90971	0.985659	1.0084	1.14889	1.72032	0.97911	-0.0352936
Adamtsl3(ENSMUSG00000070469)	74	57	56	35	57	49	0.495309	0.45751	0.764696	0.30048	0.378348	0.56323	0.67697	-0.391393
Adamtsl4(ENSMUSG00000015850)	317	312	276	251	301	360	5.87577	5.06946	4.46928	4.0651	4.95663	5.90981	0.974303	0.0293031
Adamtsl5(ENSMUSG00000043822)	248	228	347	487	276	288	6.49349	6.79656	8.82142	13.0482	8.04646	6.68714	0.636494	0.367105
Adap1(ENSMUSG00000056413)	493	555	794	809	543	586	10.5683	11.7083	16.684	17.2137	11.5503	12.3545	0.918067	0.0892919
Adap2(ENSMUSG00000020709)	171	141	203	188	180	138	1.72176	1.42804	2.13373	2.07125	1.98604	1.54541	1	-0.0111298
Adar(ENSMUSG00000027951)	1152	1299	1326	1629	1447	1328	10.9794	12.4697	13.5772	15.9244	13.7894	12.6909	0.383117	0.239429
Adarb1(ENSMUSG00000020262)	153	157	124	249	250	250	1.18733	1.12541	0.901683	1.82827	1.91477	1.83351	0.0297354	0.8058
Adat1(ENSMUSG00000031949)	84	43	69	91	58	89	1.44437	0.728705	1.21112	1.58664	0.998458	1.5323	0.749082	0.291318
Adat2(ENSMUSG00000019808)	189	188	156	244	283	223	3.55547	2.9878	2.97132	4.68744	5.20065	4.46931	0.22803	0.510782
Adat3(ENSMUSG00000035370)	1051	1050	865	722	937	887	38.2277	39.0217	33.0319	24.0335	33.0435	31.1121	0.510843	-0.20187
Adck1(ENSMUSG00000021044)	247	306	249	203	196	217	6.62761	8.15981	6.6809	5.73844	5.14569	5.81474	0.428025	-0.360784
Adck2(ENSMUSG00000046947)	432	454	442	402	423	416	8.49456	9.19286	9.25015	8.07219	8.37653	8.04629	0.882453	-0.0798663
Adck5(ENSMUSG00000022550)	962	806	743	544	591	465	27.862	22.8824	21.2056	15.6245	16.9277	13.1516	0.00344552	-0.633955
Adcy1(ENSMUSG00000020431)	51	41	36	44	61	33	0.211765	0.168646	0.148486	0.179276	0.249562	0.135565	0.930856	0.124553
Adcy2(ENSMUSG00000021536)	26	31	43	30	23	46	0.374594	0.396022	0.871076	0.672713	0.293344	0.593284	1	0.00292023
Adcy3(ENSMUSG00000020654)	35	37	58	53	40	57	0.379148	0.408328	0.610975	0.569659	0.432882	0.621495	0.85409	0.222165
Adcy4(ENSMUSG00000022220)	44	40	25	33	36	53	0.760407	0.655695	0.435665	0.551797	0.614914	0.90184	0.897085	0.181439
Adcy5(ENSMUSG00000022840)	687	783	663	774	860	1012	5.71652	6.33899	5.36719	6.43815	7.07598	8.3928	0.208646	0.330277
Adcy6(ENSMUSG00000022994)	9336	8667	10165	8871	9887	9373	83.9489	77.6118	92.4245	78.6978	88.8066	82.252	0.982082	0.0143938
Adcy7(ENSMUSG00000031659)	236	178	235	119	150	213	2.12952	1.7531	2.34722	1.39936	1.7199	2.71535	0.411784	-0.414105
Adcy9(ENSMUSG00000005580)	484	397	460	430	486	540	3.16312	2.62103	3.01696	3.00532	3.14875	3.50748	0.760837	0.134396
Adcyap1r1(ENSMUSG00000029778)	86	66	96	74	45	106	0.864313	0.647603	0.877575	1.0952	0.482247	1.08133	0.918212	-0.125855
Add1(ENSMUSG00000029106)	5217	5423	5386	4514	4595	4534	70.8952	71.3255	71.3651	62.7256	62.8533	60.6429	0.469948	-0.214569
Add2(ENSMUSG00000030000)	67	71	55	54	30	69	0.357945	0.455072	0.423813	0.402761	0.274257	0.382524	0.750923	-0.315984
Add3(ENSMUSG00000025026)	6141	6047	4361	4085	5721	4448	67.2674	66.2632	47.9064	44.5938	62.703	48.4352	0.676946	-0.196691
Adgb(ENSMUSG00000050994)	45	14	30	24	27	38	0.395991	0.129895	0.284367	0.318849	0.271484	0.37212	1	0.00835824
Adgra2(ENSMUSG00000031486)	353	456	441	287	229	311	3.39452	4.27317	4.14158	2.73266	2.21796	2.99791	0.0534735	-0.57665
Adgra3(ENSMUSG00000029090)	3276	3599	3447	2502	2386	2379	38.2428	41.1867	39.682	29.0961	27.4647	27.7862	0.0183963	-0.488136
Adgrb1(ENSMUSG00000034730)	47	32	59	57	53	83	0.625778	0.424995	0.749354	0.887161	0.532219	0.917746	0.548752	0.497009
Adgrb2(ENSMUSG00000028782)	36	33	55	71	62	199	0.36735	0.341141	0.550434	0.612948	0.501699	1.65527	0.372027	1.43675
Adgrb3(ENSMUSG00000033569)	39	33	33	30	20	29	0.519911	0.330484	0.378961	0.35687	0.284704	0.4275	0.728277	-0.394409
Adgrd1(ENSMUSG00000044017)	69	103	69	81	72	74	0.737499	1.09407	0.758751	0.879539	0.878424	0.763172	0.962213	-0.0643423
Adgre1(ENSMUSG00000004730)	65	86	85	70	54	66	1.19653	1.52469	1.43875	1.17301	0.916253	1.09182	0.753524	-0.293602
Adgre5(ENSMUSG00000002885)	1065	1038	878	446	586	610	19.2818	18.6215	15.7872	8.01475	10.5333	10.9875	1.15276e-05	-0.842103
Adgrf1(ENSMUSG00000041293)	232	138	315	301	394	223	2.25182	1.41644	3.32299	3.05532	4.11135	2.32684	0.590439	0.433427
Adgrf5(ENSMUSG00000056492)	338	356	358	425	457	482	1.81606	1.9127	1.91915	2.27951	2.44943	2.56876	0.219532	0.392574
Adgrg1(ENSMUSG00000031785)	1235	1123	1168	916	1178	1094	19.0895	17.2652	18.1126	14.2579	18.3435	16.7128	0.724122	-0.1286
Adgrg3(ENSMUSG00000060470)	30	41	43	42	36	46	0.598043	0.821685	0.895754	0.834356	0.648826	0.880348	0.924614	0.140575
Adgrg6(ENSMUSG00000039116)	246	186	149	165	114	192	1.81516	1.34292	1.12955	1.19331	0.837063	1.39653	0.682879	-0.286685
Adgrg7(ENSMUSG00000022755)	13157	16657	18832	16983	12726	14257	194.543	261.291	294.365	262.534	195.841	218.862	0.79099	-0.127864
Adgrl1(ENSMUSG00000013033)	273	305	258	215	239	313	1.95002	2.45822	1.80904	1.43998	1.99607	2.26925	0.870569	-0.104946
Adgrl2(ENSMUSG00000028184)	1176	2667	843	831	1049	708	12.9511	23.9794	8.53709	7.51125	10.5557	6.84956	0.523103	-0.827623
Adgrl3(ENSMUSG00000037605)	46	64	64	39	33	39	0.44989	1.06814	1.13979	0.608635	0.260095	0.36421	0.434092	-0.629002
Adgrl4(ENSMUSG00000039167)	124	99	116	165	143	135	3.27848	1.4521	2.53885	3.3967	2.95928	2.64447	0.510497	0.400963
Adh1(ENSMUSG00000074207)	21714	18832	27224	26581	21799	18938	940.363	800.966	1178.23	1143.16	926.49	785.274	0.995721	0.00485701
Adh5(ENSMUSG00000028138)	1170	1160	1030	1179	1255	1314	42.9572	42.0492	38.1857	43.0936	45.0638	46.0679	0.576681	0.17559
Adh7(ENSMUSG00000055301)	27	30	19	30	17	46	0.471606	0.511499	0.324084	0.507487	0.305742	0.787562	0.807779	0.311744
Adi1(ENSMUSG00000020629)	609	543	546	426	428	480	21.8374	19.5125	19.9196	15.304	15.2615	16.7612	0.277721	-0.331407
Adipor1(ENSMUSG00000026457)	3830	4587	3977	4401	4365	4086	69.8767	83.533	72.6539	79.9786	79.2055	73.7567	0.869651	0.0715489
Adipor2(ENSMUSG00000030168)	3024	3746	3249	3308	3118	3125	41.2902	51.9169	44.7153	45.3204	42.5665	42.6626	0.911496	-0.0495726
Adk(ENSMUSG00000039197)	2951	3114	3214	2914	2419	2217	117.067	123.022	128.975	116.172	96.7943	85.1646	0.281851	-0.280227
Adm(ENSMUSG00000030790)	48	103	66	56	38	83	2.22212	4.6963	3.02175	2.55741	1.72409	3.71547	0.816465	-0.268627
Adnp(ENSMUSG00000051149)	2857	2811	2464	2832	3000	2628	32.2716	32.4	27.2505	31.8834	33.1356	28.4994	0.85857	0.0747709
Adnp2(ENSMUSG00000053950)	735	711	470	434	553	397	8.03772	7.62688	5.03224	4.57128	5.81873	4.29854	0.301178	-0.450602
Ado(ENSMUSG00000057134)	309	269	260	373	443	461	4.23153	3.72646	3.59864	5.11846	6.0797	6.33329	0.0288372	0.624503
Adora1(ENSMUSG00000042429)	21	35	40	55	8	45	0.205905	0.374784	0.426545	0.549558	0.0787601	0.663745	0.932897	0.189159
Adora3(ENSMUSG00000000562)	56	42	35	39	39	57	0.732533	0.778332	0.747136	0.749209	0.503706	0.817707	0.988411	0.0377945
Adpgk(ENSMUSG00000025236)	491	383	367	697	743	692	6.64922	5.61855	5.15558	8.18486	9.08832	9.17723	0.000180232	0.796414
Adprh(ENSMUSG00000002844)	600	767	609	539	490	580	24.0988	29.9718	24.1989	21.5228	19.3099	22.3545	0.358684	-0.276191
Adprhl2(ENSMUSG00000042558)	324	307	306	604	760	635	11.2813	10.4039	10.4589	20.4686	25.6563	21.3539	1.01402e-07	1.11026
Adprm(ENSMUSG00000020910)	285	477	398	401	347	363	10.4959	17.1715	15.7074	13.7588	12.1111	13.6449	0.947946	-0.040685
Adrb2(ENSMUSG00000045730)	98	87	63	153	221	179	2.78624	2.63706	1.65128	4.29088	5.55884	5.00006	0.00372019	1.17482
Adrm1(ENSMUSG00000039041)	872	1100	712	1313	1343	1169	32.5943	39.9221	25.9931	48.7568	49.0321	41.5966	0.00990904	0.531937
Adsl(ENSMUSG00000022407)	736	727	623	709	678	701	19.8576	20.2537	18.3058	18.3606	19.1088	18.7834	0.977977	0.0192712
Adss(ENSMUSG00000015961)	2188	2269	2246	2776	2678	2490	43.5894	45.814	46.2592	57.2592	55.1173	51.7405	0.32213	0.262606
Adtrp(ENSMUSG00000058022)	421	593	834	930	465	764	22.8923	36.4581	49.257	52.3243	25.4438	37.8291	0.812934	0.241719
Aebp1(ENSMUSG00000020473)	274	416	399	353	245	315	4.63525	5.40696	5.7389	5.64477	4.06111	3.83622	0.627932	-0.234203
Aebp2(ENSMUSG00000030232)	1586	1591	1468	1966	2380	1997	21.5923	24.0108	21.2052	27.9184	34.3598	29.9688	0.0256662	0.467272
Aen(ENSMUSG00000030609)	333	332	283	2250	2597	2796	7.01639	7.27302	5.7597	46.7144	61.6369	56.2594	3.51899e-59	3.02945
Aes(ENSMUSG00000054452)	6066	7518	6184	6217	5533	5121	248.354	298.09	246.476	253.55	220.303	196.105	0.487468	-0.20909
Afap1(ENSMUSG00000029094)	598	395	413	403	547	614	4.51516	3.1504	3.10295	3.03161	4.1192	4.6083	0.807779	0.168323
Afap1l1(ENSMUSG00000033032)	258	240	368	163	218	170	4.98845	4.02562	4.93326	3.23414	3.41446	3.21788	0.146614	-0.637126
Afap1l2(ENSMUSG00000025083)	128	230	119	49	56	76	1.6182	2.80415	1.75705	0.602153	0.715794	1.16572	0.0350291	-1.37267
Afdn(ENSMUSG00000068036)	7661	8683	7561	7615	7793	7428	37.6097	46.9592	38.2525	35.9683	37.7767	34.9101	0.921243	-0.0471593
Aff1(ENSMUSG00000029313)	2417	3390	3208	3098	2674	3414	14.1285	19.5038	18.4378	17.936	15.3562	19.8126	0.930859	0.0471013
Aff3(ENSMUSG00000037138)	71	44	99	35	34	60	0.601218	0.353621	0.787753	0.299195	0.277001	0.528304	0.420234	-0.718093
Aff4(ENSMUSG00000049470)	4524	5400	5021	4235	3964	4337	23.6496	28.2704	26.5274	22.0054	20.7497	23.1397	0.404393	-0.234642
Afg3l2(ENSMUSG00000024527)	3957	4846	4236	4418	4062	3765	63.1827	76.7031	67.6267	70.3676	64.1973	58.8701	0.863944	-0.0714344
Afm(ENSMUSG00000029369)	21	34	24	18	22	17	0.600099	0.905805	0.68384	0.467663	0.520649	0.408115	0.696962	-0.448469
Afmid(ENSMUSG00000017718)	2997	3332	3089	3291	3569	3152	132.979	146.689	140.744	145.289	159.441	138.46	0.781382	0.106657
Aftph(ENSMUSG00000049659)	2351	2927	2654	2467	2397	2304	28.7539	36.5705	32.4512	29.3851	28.8058	27.5958	0.718101	-0.126857
Aga(ENSMUSG00000031521)	439	372	384	439	506	544	22.4209	19.7404	20.7284	22.5936	25.3592	24.8984	0.297012	0.333663
Agap1(ENSMUSG00000055013)	1604	1970	1576	965	1061	1203	9.90178	12.3914	9.88276	5.82792	6.62901	7.25042	0.000546884	-0.653389
Agap2(ENSMUSG00000025422)	60	28	53	18	22	33	0.597829	0.26859	0.505753	0.196868	0.21104	0.309992	0.222568	-0.938623
Agap3(ENSMUSG00000023353)	721	693	725	628	849	752	14.9191	12.526	14.1184	13.7898	16.5812	14.3723	0.864203	0.0766159
Agbl3(ENSMUSG00000038836)	63	40	55	51	54	41	3.31354	1.92027	2.01933	1.60115	1.73595	1.43448	0.948366	-0.101046
Agbl5(ENSMUSG00000029165)	169	134	173	116	116	148	4.71418	2.94121	3.8794	4.19615	3.13653	3.38523	0.635996	-0.30988
Agfg1(ENSMUSG00000026159)	1307	1744	1405	1329	1362	1198	28.0217	34.3145	32.2934	30.0051	27.0535	23.748	0.563405	-0.176058
Agfg2(ENSMUSG00000029722)	930	954	760	555	689	470	17.1429	17.5544	13.9935	10.4408	12.6116	8.53274	0.00720248	-0.606986
Aggf1(ENSMUSG00000021681)	1120	1210	1139	1303	1215	1203	15.7801	16.9868	16.025	18.4408	17.2628	16.7628	0.746572	0.119247
Agk(ENSMUSG00000029916)	257	225	194	218	249	231	5.40704	4.71384	3.84561	4.56727	5.08406	4.66063	0.936639	0.0632454
Agl(ENSMUSG00000033400)	1019	1087	1083	881	935	1096	7.88831	8.50261	8.43507	6.85228	7.98948	8.29474	0.765932	-0.112997
Agmo(ENSMUSG00000050103)	323	343	292	203	251	201	8.19898	9.1381	7.7761	5.03908	6.51908	5.37927	0.144653	-0.530014
Ago1(ENSMUSG00000041530)	1351	1312	1247	939	1009	957	9.62461	9.0952	8.78116	6.81647	7.01089	6.77638	0.067742	-0.411221
Ago2(ENSMUSG00000036698)	2459	3231	2613	2417	2506	2674	9.644	12.9194	10.3183	9.51291	9.89666	10.5456	0.766571	-0.107813
Ago3(ENSMUSG00000028842)	859	789	857	1024	874	986	2.97999	3.17136	3.00581	3.57516	4.21697	3.82077	0.457934	0.219634
Ago4(ENSMUSG00000042500)	274	259	222	303	360	303	2.20584	2.18717	1.66427	2.78851	3.07093	2.70551	0.349945	0.373153
Agpat1(ENSMUSG00000034254)	2524	2679	2363	1989	1842	1805	84.4432	90.9911	77.3422	67.1838	60.0053	62.0675	0.066065	-0.406651
Agpat2(ENSMUSG00000026922)	1190	1604	1539	1184	1176	1051	52.1594	70.1248	66.8531	51.381	51.8513	44.068	0.181017	-0.325724
Agpat3(ENSMUSG00000001211)	1112	1212	1106	1054	957	1094	32.2453	42.2016	30.7079	43.2375	26.4045	32.4508	0.728277	-0.125213
Agpat4(ENSMUSG00000023827)	1190	1553	996	954	897	1008	38.2696	50.9256	34.1274	32.6465	28.8167	30.4847	0.281298	-0.365797
Agpat5(ENSMUSG00000031467)	979	1010	850	1185	1227	1285	21.9127	21.0138	19.322	29.2992	28.7189	29.375	0.0814048	0.399381
Agps(ENSMUSG00000042410)	1946	1921	2116	1792	1634	1627	17.0627	16.2809	18.4247	15.2663	13.6496	13.9529	0.418409	-0.226976
Agr2(ENSMUSG00000020581)	8001	8577	8291	4946	5322	5258	809.59	868.2	869.818	498.566	522.259	476.68	0.000911806	-0.661573
Agr3(ENSMUSG00000036231)	21	29	19	9	31	9	0.811589	0.789051	1.35277	0.592847	0.942264	0.3881	0.749827	-0.471909
Agrn(ENSMUSG00000041936)	1926	1905	2330	2525	2570	2322	14.1128	13.8432	16.7562	18.3094	18.5914	16.8452	0.266164	0.284024
Agt(ENSMUSG00000031980)	111	140	120	130	108	125	3.2145	3.95662	3.3965	3.71617	3.079	3.53622	0.99693	-0.0118307
Agtpbp1(ENSMUSG00000021557)	328	323	274	278	292	479	4.46591	6.17246	3.30065	5.41625	4.7476	6.22205	0.793893	0.200059
Agtr1a(ENSMUSG00000049115)	53	53	61	56	50	43	1.57037	1.60117	1.82658	1.66892	1.49409	1.27636	0.911794	-0.148073
Agtrap(ENSMUSG00000029007)	801	688	685	587	633	603	17.5876	12.0771	15.8079	11.5255	15.3884	11.6037	0.450621	-0.237695
Ahctf1(ENSMUSG00000026491)	1618	2001	1973	2269	2123	1836	9.66528	11.806	11.4698	13.6192	13.221	11.176	0.57701	0.174043
Ahcy(ENSMUSG00000027597)	3536	3544	3701	3371	3419	3217	111.392	105.858	114.191	103.688	100.203	95.2357	0.822654	-0.0903206
Ahcyl1(ENSMUSG00000027893)	3692	3671	3399	3463	3716	3513	53.4124	53.3867	49.5965	50.007	53.7106	50.4007	0.991855	0.00826672
Ahcyl2(ENSMUSG00000029772)	8861	12260	8144	8286	5516	5796	117.164	167.163	113.496	115.71	65.8912	74.8991	0.172808	-0.557383
Ahdc1(ENSMUSG00000037692)	448	552	781	464	556	516	4.09318	4.94776	7.03815	4.15661	4.94888	4.56945	0.769332	-0.196367
Ahi1(ENSMUSG00000019986)	184	182	211	157	118	198	2.68604	2.01943	3.18656	2.20673	1.96073	2.61622	0.661622	-0.269819
Ahnak(ENSMUSG00000069833)	51028	59109	48351	51460	56785	57120	119.877	137.897	113.234	120.553	138.612	129.26	0.887301	0.0807151
Ahnak2(ENSMUSG00000072812)	1328	1827	1964	1437	1760	1774	8.78979	10.5874	13.5708	9.4719	12.2688	11.1199	0.973351	-0.0229675
Ahr(ENSMUSG00000019256)	604	588	553	617	699	672	6.09415	6.047	5.65428	6.19522	7.09727	6.85619	0.542273	0.205641
Ahsa1(ENSMUSG00000021037)	1296	1298	1174	1124	1211	1259	47.5134	46.1131	42.6651	41.0361	43.3892	43.326	0.912997	-0.0502699
Ahsa2(ENSMUSG00000020288)	688	678	609	652	576	575	11.2966	11.1269	9.83788	10.3739	9.53986	9.16753	0.78965	-0.113913
Aida(ENSMUSG00000042901)	537	527	525	489	550	565	8.33551	8.4579	7.9061	7.43053	7.89637	8.83227	0.95992	0.0309938
Aif1(ENSMUSG00000024397)	43	31	45	33	14	27	3.16038	2.33879	3.53517	2.35619	1.17927	1.94094	0.454181	-0.672003
Aifm1(ENSMUSG00000036932)	1501	1638	1151	1089	1286	1114	33.5872	36.4812	25.8398	24.3381	28.3976	24.0973	0.339873	-0.278634
Aifm2(ENSMUSG00000020085)	381	510	341	341	437	445	9.04478	12.0006	8.12784	8.06852	9.60534	10.6691	0.997206	0.0110571
Aig1(ENSMUSG00000019806)	870	805	810	761	712	589	49.6649	55.844	57.1569	50.4112	48.7074	37.7458	0.390444	-0.252692
Aim1(ENSMUSG00000019866)	2311	3275	2457	2538	2991	2503	19.0899	24.6953	19.9979	21.0711	24.0174	19.6167	0.982766	0.0192251
Aim1l(ENSMUSG00000012123)	693	985	1058	862	757	769	5.56755	7.35675	7.79846	6.74325	5.83109	8.75382	0.675055	-0.177129
Aim2(ENSMUSG00000037860)	1926	1958	1963	2445	2625	2042	32.067	29.5805	32.2741	39.3512	43.1322	35.9381	0.230375	0.299866
Aimp1(ENSMUSG00000028029)	998	862	1040	1203	1187	1100	52.0143	44.3082	54.905	63.0965	61.1992	54.2895	0.280063	0.282693
Aimp2(ENSMUSG00000029610)	356	325	292	351	360	378	20.3219	18.3606	16.8956	19.8765	20.1773	20.7965	0.710855	0.179709
Aip(ENSMUSG00000024847)	536	540	664	557	480	602	24.0496	21.9451	27.9343	24.6854	21.0403	26.3996	0.892132	-0.0696766
Ajuba(ENSMUSG00000022178)	43	29	62	76	94	73	0.725876	0.482592	1.01816	1.26379	1.5461	1.19447	0.171375	0.870824
Ak1(ENSMUSG00000026817)	143	140	165	134	150	280	4.32091	3.3986	4.21766	3.27669	3.71974	7.15817	0.717783	0.349608
Ak2(ENSMUSG00000028792)	2923	4356	3597	3169	2809	2837	98.5732	141.231	118.819	105.112	91.9651	89.8428	0.345306	-0.282234
Ak3(ENSMUSG00000024782)	8785	11205	9180	8598	8652	7838	170.941	216.32	179.635	168.948	167.254	154.809	0.53848	-0.197591
Ak4(ENSMUSG00000028527)	154	75	113	55	54	76	3.05068	1.45916	1.5074	1.38904	0.680682	0.966913	0.200182	-0.874967
Ak6(ENSMUSG00000078941)	762	897	858	874	988	804	37.895	45.7049	44.0063	45.2284	48.9987	38.6307	0.803581	0.10161
Ak7(ENSMUSG00000041323)	10	11	60	52	14	31	0.36432	0.360355	1.84993	1.55736	0.457352	0.939893	0.932842	0.269186
Akap1(ENSMUSG00000018428)	2092	1957	1974	3363	3688	3655	29.148	25.5032	27.5272	46.2157	51.0172	51.9656	2.08841e-06	0.846842
Akap10(ENSMUSG00000047804)	1216	1213	1156	1368	1163	1235	10.0635	9.48024	10.0327	11.1675	10.1207	10.5691	0.825316	0.0884683
Akap11(ENSMUSG00000022016)	1898	2085	2028	2545	2420	2502	10.4468	11.7087	11.4089	14.0669	13.3629	13.8426	0.172088	0.331045
Akap12(ENSMUSG00000038587)	437	504	472	493	354	481	2.58666	3.00381	2.80777	2.97275	2.09158	2.82682	0.896093	-0.0709386
Akap13(ENSMUSG00000066406)	6337	9803	5841	6932	6264	5321	26.1919	39.7359	24.437	28.2909	25.0448	21.6268	0.709959	-0.224749
Akap17b(ENSMUSG00000059708)	33	31	46	40	38	32	0.252307	0.299555	0.358863	0.340058	0.407047	0.27774	1	0.0150333
Akap2(ENSMUSG00000038729)	2775	3645	2638	2935	2588	2564	21.6374	28.4612	20.2408	22.5571	19.4314	18.4176	0.663752	-0.142968
Akap5(ENSMUSG00000021057)	18	12	26	17	24	41	0.121779	0.0861041	0.183336	0.123751	0.201254	0.271636	0.625848	0.563213
Akap6(ENSMUSG00000061603)	221	214	224	169	173	257	0.846292	0.949215	0.926072	0.5577	0.761804	0.863204	0.868649	-0.120269
Akap7(ENSMUSG00000039166)	890	812	857	885	858	859	25.9449	29.9243	22.2388	30.6652	21.8538	23.8122	0.932897	0.0405153
Akap8(ENSMUSG00000024045)	2915	2415	2830	3308	3429	2851	28.3078	28.3531	30.6442	30.6499	32.5887	26.2944	0.354345	0.247959
Akap9(ENSMUSG00000040407)	8650	11532	9683	10705	9790	9797	34.556	48.696	40.2857	48.4756	43.591	41.2566	0.941398	0.0405516
Akip1(ENSMUSG00000031023)	165	175	155	106	146	144	9.89609	10.2944	9.32059	6.27923	8.79664	8.15928	0.632539	-0.303242
Akirin1(ENSMUSG00000023075)	1084	1575	1412	1295	1065	1153	21.6152	31.9327	28.6918	25.8134	21.2281	23.1101	0.57047	-0.19243
Akirin2(ENSMUSG00000028291)	1142	1480	1139	1229	1229	1102	33.7238	41.1112	39.0994	38.2821	35.7699	36.3562	0.88883	-0.0589485
Akna(ENSMUSG00000039158)	250	123	257	67	121	117	1.96824	0.969248	2.03232	0.529531	0.955708	0.936298	0.155038	-1.03541
Akr1a1(ENSMUSG00000028692)	6160	7114	6120	6250	7036	6116	267.059	304.422	264.683	269.537	297.571	253.506	0.977207	0.0196516
Akr1b10(ENSMUSG00000061758)	222	222	222	254	291	256	5.78051	6.21835	6.28194	5.35607	6.403	6.4348	0.564745	0.283692
Akr1b3(ENSMUSG00000001642)	1749	1830	1738	1626	1541	1411	75.1154	77.3056	73.997	68.7939	64.9555	58.1717	0.503031	-0.198148
Akr1b7(ENSMUSG00000052131)	25	67	60	63	24	28	1.1383	2.93859	2.65748	2.79553	1.05648	1.18895	0.801595	-0.379859
Akr1b8(ENSMUSG00000029762)	549	887	549	935	1078	1052	22.6644	36.0765	22.5628	38.1506	43.7507	41.698	0.0137529	0.650011
Akr1c12(ENSMUSG00000021211)	2509	2922	2546	2970	2723	2727	112.42	132.086	113.927	131.24	118.561	111.826	0.805336	0.0969194
Akr1c13(ENSMUSG00000021213)	2841	3327	3100	3196	2699	2990	130.941	154.549	143.324	148.394	124.404	132.603	0.926808	-0.0422077
Akr1c14(ENSMUSG00000033715)	4197	3448	5115	2830	2144	2366	87.9222	73.4661	108.363	58.7832	44.7002	48.477	0.0164041	-0.783536
Akr1c19(ENSMUSG00000071551)	4406	4037	4662	6260	5170	5671	105.322	130.755	126.33	147.002	131.43	107.256	0.0825956	0.399997
Akr1e1(ENSMUSG00000045410)	566	605	669	498	566	644	16.9377	17.5385	19.5416	13.9985	16.5456	17.6177	0.847896	-0.0897042
Akr7a5(ENSMUSG00000028743)	630	622	484	450	581	493	33.4917	32.5629	25.5415	23.8507	30.8086	25.4041	0.654585	-0.169484
Akt1(ENSMUSG00000001729)	3381	4064	3304	3005	3596	2847	67.3869	78.3058	63.261	59.9584	71.0873	56.9372	0.595787	-0.166538
Akt1s1(ENSMUSG00000011096)	1031	1133	932	873	932	833	44.3427	51.2044	40.3077	36.7539	43.5021	35.6276	0.475579	-0.212113
Akt2(ENSMUSG00000004056)	970	1085	1051	903	909	889	16.1187	17.761	18.2929	14.9116	14.754	14.2827	0.561199	-0.183287
Akt3(ENSMUSG00000019699)	406	269	421	285	258	365	3.97428	2.80961	3.97063	2.84962	2.66399	3.58018	0.667013	-0.258198
Aktip(ENSMUSG00000031667)	804	758	866	896	805	832	22.4107	20.3954	23.8859	26.8191	24.1103	21.795	0.857859	0.0773933
Alad(ENSMUSG00000028393)	672	675	712	642	872	654	30.5987	32.3864	30.5116	28.0429	37.5655	24.8388	0.833944	0.0916833
Alas1(ENSMUSG00000032786)	1289	1756	1482	1287	1531	1205	63.005	103.198	73.9105	68.5407	85.3506	57.7653	0.653435	-0.150005
Alcam(ENSMUSG00000022636)	2088	1802	1839	1679	1820	1954	29.5222	33.5187	30.074	24.8638	30.614	28.1301	0.905279	-0.0548068
Aldh16a1(ENSMUSG00000007833)	1055	1181	1002	951	1021	891	19.014	22.1011	18.0779	17.0289	18.5472	16.2612	0.62796	-0.158741
Aldh18a1(ENSMUSG00000025007)	606	632	511	821	1279	903	10.1297	9.24896	7.76345	20.2421	19.4761	14.5033	0.0337979	0.798611
Aldh1a1(ENSMUSG00000053279)	1125	1498	1059	2234	1895	1919	29.6755	39.3188	27.9442	58.2218	49.185	48.5891	6.46211e-05	0.736772
Aldh1a3(ENSMUSG00000015134)	237	330	192	533	821	532	3.8869	4.95184	3.37045	8.31427	13.8927	9.02413	0.00292035	1.33549
Aldh1a7(ENSMUSG00000024747)	734	790	609	1288	886	1036	19.5153	21.0213	16.3108	34.0239	23.2754	26.7362	0.0355193	0.608349
Aldh1b1(ENSMUSG00000035561)	3836	3279	4010	2348	2061	1645	86.0867	74.1781	90.9036	56.173	49.6795	36.7169	1.46489e-05	-0.862759
Aldh1l1(ENSMUSG00000030088)	4408	4527	3546	2793	2963	2325	71.2055	68.9115	57.1792	44.806	46.9778	36.1456	0.00175188	-0.608745
Aldh1l2(ENSMUSG00000020256)	42	42	52	92	186	103	0.336978	0.335319	0.414631	0.721656	1.44898	0.80996	0.042604	1.50288
Aldh2(ENSMUSG00000029455)	18462	22178	18942	19481	18476	16867	651.281	792.273	682.512	710.006	655.2	613.418	0.819834	-0.100866
Aldh3a2(ENSMUSG00000010025)	2198	2262	2031	1720	1764	1861	40.3032	41.6448	37.1451	31.6984	32.635	33.9429	0.3217	-0.262128
Aldh3b1(ENSMUSG00000024885)	72	100	129	75	79	77	2.1154	2.84466	3.73933	2.18234	2.26957	2.16614	0.637783	-0.363703
Aldh3b2(ENSMUSG00000075296)	132	134	154	117	90	68	3.42447	4.19134	4.3301	3.53145	2.59889	1.67276	0.291154	-0.594727
Aldh4a1(ENSMUSG00000028737)	743	826	743	992	872	1429	11.5762	12.6112	11.3962	15.251	13.3518	21.8067	0.235419	0.529263
Aldh5a1(ENSMUSG00000035936)	537	573	520	457	505	380	5.17677	5.57519	5.0536	4.40356	4.86951	3.67827	0.43274	-0.262407
Aldh6a1(ENSMUSG00000021238)	966	883	1020	1164	896	958	16.4536	15.2366	17.701	19.7521	15.2864	16.2284	0.825121	0.0889345
Aldh7a1(ENSMUSG00000053644)	390	415	389	346	380	453	9.18217	9.646	9.92035	7.86477	9.37116	10.5712	1	0.00016919
Aldh9a1(ENSMUSG00000026687)	1401	1452	1173	1232	1328	1179	27.3092	28.4027	22.969	23.891	25.8219	22.7664	0.825093	-0.0882147
Aldoa(ENSMUSG00000030695)	21347	25218	18817	19023	19874	18430	888.56	1018.36	769.502	787.022	810.275	733.929	0.646052	-0.169852
Aldob(ENSMUSG00000028307)	1665	1728	1962	1354	802	1019	45.2568	46.4608	53.1962	36.5332	21.4794	26.747	0.00279252	-0.737506
Aldoc(ENSMUSG00000017390)	635	572	662	420	480	349	16.3455	15.3304	17.15	10.5	11.8521	8.55581	0.0193972	-0.56559
Alg1(ENSMUSG00000039427)	259	294	263	315	316	331	10.1155	11.9428	10.3434	12.9937	12.6234	13.1601	0.575522	0.25628
Alg10b(ENSMUSG00000075470)	1657	1423	1344	1487	1491	1598	17.0457	14.5111	13.3443	14.5121	15.275	15.7015	0.876236	0.0653025
Alg11(ENSMUSG00000063362)	632	525	541	789	713	763	6.70354	6.84632	5.8563	8.32018	7.72691	8.8899	0.0776244	0.431548
Alg12(ENSMUSG00000035845)	454	349	452	392	320	409	10.7894	8.68392	9.97056	8.30962	6.22107	8.61856	0.761794	-0.148301
Alg13(ENSMUSG00000041718)	258	250	236	239	213	244	3.36056	2.38335	4.25643	3.54275	2.09381	2.27444	0.918076	-0.0788281
Alg14(ENSMUSG00000039887)	255	236	275	253	262	210	19.1654	16.9567	18.3793	21.8286	22.6993	11.0438	0.936639	-0.0633371
Alg2(ENSMUSG00000039740)	648	822	675	763	802	686	11.2503	14.457	11.7934	13.1396	14.6668	11.44	0.842668	0.0894313
Alg3(ENSMUSG00000033809)	192	211	133	173	181	213	11.1148	11.9839	7.63131	9.79967	10.4728	12.231	0.905033	0.101307
Alg5(ENSMUSG00000036632)	603	676	602	636	717	586	30.3777	38.0725	31.4389	33.4265	39.0321	32.1906	0.902626	0.0624393
Alg6(ENSMUSG00000073792)	378	331	427	222	253	312	8.49766	8.00913	11.1074	5.43567	6.06745	7.30407	0.120709	-0.513678
Alg8(ENSMUSG00000035704)	290	217	280	302	280	347	6.83134	6.06688	7.42048	7.06589	6.62161	8.36346	0.580142	0.253883
Alg9(ENSMUSG00000032059)	580	595	524	456	531	615	13.6054	13.1059	11.4825	11.2252	12.164	13.7663	0.897085	-0.0663689
Alk(ENSMUSG00000055471)	22	27	14	19	4	24	0.170967	0.180235	0.0957685	0.147195	0.0278292	0.172552	0.78965	-0.400885
Alkbh1(ENSMUSG00000079036)	232	171	227	320	350	299	3.21924	8.61652	3.46848	7.3314	11.1404	6.88491	0.0584574	0.635317
Alkbh2(ENSMUSG00000044339)	42	31	46	40	35	37	4.42181	2.56252	3.80625	3.40978	2.9655	2.89263	0.973351	-0.073725
Alkbh3(ENSMUSG00000040174)	336	468	314	417	468	370	16.0047	21.8759	14.5565	17.5364	19.6307	15.7682	0.672451	0.188263
Alkbh4(ENSMUSG00000039754)	142	137	141	163	193	158	6.17807	5.273	4.94356	6.30964	6.76994	5.2837	0.615343	0.308387
Alkbh5(ENSMUSG00000042650)	3046	3482	2944	2828	2981	2958	32.564	39.5538	33.8975	31.8988	34.3303	32.9227	0.811375	-0.0924677
Alkbh6(ENSMUSG00000042831)	305	361	309	409	412	404	20.4431	23.8216	20.4988	27.6814	27.0739	25.4215	0.329052	0.348551
Alkbh7(ENSMUSG00000002661)	244	249	295	190	186	215	21.6435	21.1542	26.2169	16.6086	16.178	17.8448	0.37311	-0.398123
Alkbh8(ENSMUSG00000025899)	648	458	566	519	621	513	5.2204	4.74012	5.1479	4.58907	5.43469	4.01456	1	-0.0022878
Alms1(ENSMUSG00000063810)	299	272	286	143	189	208	1.69698	1.40722	1.4856	0.950988	1.11136	1.28341	0.0764845	-0.649378
Alox15(ENSMUSG00000018924)	23	24	12	24	34	13	0.54961	0.547885	0.41117	0.639018	0.895756	0.296278	0.841185	0.286958
Alox5(ENSMUSG00000025701)	22	23	31	29	29	36	0.438618	0.436663	0.683538	0.576978	0.590591	0.766379	0.795861	0.323243
Alox5ap(ENSMUSG00000060063)	34	40	67	24	34	24	2.94073	3.10941	4.62382	1.51656	2.34289	1.80604	0.345106	-0.766054
Alpi(ENSMUSG00000079440)	8	10	30	26	12	24	0.2066	0.246621	0.720447	0.637107	0.307658	0.58758	0.840887	0.382031
Alpk1(ENSMUSG00000028028)	1073	804	1165	1148	997	1177	9.04775	6.93572	9.87525	9.29719	8.33008	9.89383	0.729697	0.141064
Als2(ENSMUSG00000026024)	328	365	416	387	349	407	2.41925	2.95143	3.02072	2.82178	2.6049	2.91147	0.921243	0.061107
Als2cl(ENSMUSG00000044037)	886	884	746	1912	2193	1361	9.09517	8.25707	6.93719	17.8484	20.5406	12.4966	0.00094126	1.1371
Als2cr12(ENSMUSG00000047528)	91	64	104	104	109	82	1.72444	1.27206	2.17017	1.90537	2.00514	1.575	0.828071	0.200775
Alyref(ENSMUSG00000025134)	1085	1191	962	1043	1167	926	15.1312	17.561	13.7796	14.8117	16.1224	13.1053	0.95831	-0.0273249
Alyref2(ENSMUSG00000060244)	92	112	78	141	147	144	4.39988	5.2476	3.73333	6.67457	6.94207	6.5691	0.239102	0.635752
Amacr(ENSMUSG00000022244)	183	156	150	144	139	202	5.80981	5.65832	5.49364	5.2176	4.78339	5.88425	1	0.00490791
Ambp(ENSMUSG00000028356)	205	98	171	128	189	167	4.42427	2.17935	3.74316	2.95749	3.91589	3.54147	0.972787	0.0411671
Ambra1(ENSMUSG00000040506)	1106	1274	1091	1356	1400	1165	10.3943	11.7324	10.04	12.5538	12.944	10.6656	0.520254	0.194773
Amd1(ENSMUSG00000075232)	1979	2467	1895	2435	2240	2511	34.3172	43.4754	33.568	42.2875	38.8561	43.7162	0.503031	0.200628
Amd2(ENSMUSG00000063953)	21	200	254	30	20	19	0.381793	3.53752	4.51965	0.528516	0.349376	0.341403	0.165291	-2.75997
Amdhd2(ENSMUSG00000036820)	574	625	713	566	601	540	25.7247	27.8773	31.876	25.0847	27.0979	24.0588	0.71454	-0.146297
Amer1(ENSMUSG00000050332)	317	259	323	320	371	292	1.7829	1.46089	1.82334	1.79632	2.07095	1.62601	0.78965	0.143933
Amfr(ENSMUSG00000031751)	3635	4107	3589	3725	4066	3445	55.7929	61.6107	54.0963	56.0218	61.6171	52.0346	0.995721	0.00661585
Amigo1(ENSMUSG00000050947)	295	247	253	347	373	397	3.05612	2.69349	3.30704	3.80974	5.27909	3.77718	0.125249	0.506775
Amigo2(ENSMUSG00000048218)	85	60	83	76	39	75	1.71588	1.20692	1.69504	1.5357	0.793708	1.54326	0.807895	-0.249361
Amigo3(ENSMUSG00000032593)	107	141	98	103	97	79	2.60696	3.39839	2.37256	2.49223	2.3237	1.88485	0.713829	-0.289797
Ammecr1(ENSMUSG00000042225)	489	364	453	299	377	326	5.30421	4.06862	5.056	3.27795	4.1345	3.58514	0.282485	-0.367629
Ammecr1l(ENSMUSG00000041915)	1273	1309	1512	1344	1339	1241	12.8132	12.6437	14.6134	13.1471	13.2113	12.4917	0.926541	-0.0443341
Amn1(ENSMUSG00000068250)	304	275	310	384	335	326	12.5713	10.2057	12.936	16.6273	12.3029	13.4971	0.564927	0.249232
Amot(ENSMUSG00000041688)	656	508	570	360	479	419	5.09986	3.99109	4.49785	2.74412	3.65562	3.23565	0.101324	-0.447629
Amotl1(ENSMUSG00000013076)	549	491	515	648	664	633	2.85724	2.51918	2.86271	3.45009	3.6342	3.33111	0.229737	0.339232
Amotl2(ENSMUSG00000032531)	370	444	353	503	454	374	4.78855	5.8125	4.93591	6.59656	5.34082	5.18752	0.605686	0.209054
Ampd2(ENSMUSG00000027889)	552	452	488	600	762	864	7.96983	6.49777	6.99836	8.76607	10.9435	12.6089	0.0335486	0.593305
Ampd3(ENSMUSG00000005686)	923	940	1218	1021	858	1108	12.6854	12.6508	16.8206	14.7552	11.5311	15.5093	0.968313	-0.0282753
Amph(ENSMUSG00000021314)	61	23	41	39	16	56	0.985307	0.363918	0.657325	0.626031	0.280076	0.887286	0.94097	-0.161792
Amt(ENSMUSG00000032607)	349	292	319	265	273	332	7.78984	7.06177	6.88562	5.96622	6.63036	7.31159	0.832568	-0.125985
Amy1(ENSMUSG00000074264)	514	347	492	756	632	696	8.67681	6.92859	8.51579	14.5211	12.5913	12.0934	0.00433427	0.636501
Amz2(ENSMUSG00000020610)	609	564	512	437	548	473	12.5019	11.6427	11.2106	9.29841	10.4479	9.56244	0.603991	-0.191431
Anapc1(ENSMUSG00000014355)	2344	2521	2304	2029	2151	2289	17.2254	19.0275	17.2409	14.9166	15.7418	16.9723	0.712807	-0.129809
Anapc10(ENSMUSG00000036977)	155	172	192	161	139	170	11.56	10.4345	12.6355	10.2877	10.6889	8.73371	0.877368	-0.125455
Anapc11(ENSMUSG00000025135)	292	351	265	231	211	255	19.3238	23.8417	16.7262	15.2384	14.675	15.7127	0.388387	-0.361502
Anapc13(ENSMUSG00000035048)	337	293	339	318	287	427	56.2131	48.8887	63.3484	48.6976	51.0186	66.3104	0.85016	0.107032
Anapc15(ENSMUSG00000030649)	113	113	115	102	96	96	6.56953	6.41487	6.65838	6.24685	6.65023	5.28738	0.827344	-0.196733
Anapc16(ENSMUSG00000020107)	1004	976	960	1154	1269	1018	28.9099	34.5995	34.7179	40.2534	39.3135	33.6316	0.377478	0.244144
Anapc2(ENSMUSG00000026965)	1871	2047	1771	1762	1883	1913	32.2032	34.4719	29.9373	29.6236	31.4787	32.2587	0.980025	-0.0148699
Anapc4(ENSMUSG00000029176)	1111	1000	1119	1150	1102	1107	16.6117	16.2358	16.4004	19.5721	21.0224	15.8009	0.862122	0.0726375
Anapc5(ENSMUSG00000029472)	2600	2617	2457	2102	2851	2317	56.8069	57.2476	53.5188	46.5468	62.1108	50.1482	0.890315	-0.0601805
Anapc7(ENSMUSG00000029466)	733	649	717	777	883	758	13.6482	11.9689	13.2488	14.3544	16.2347	13.9115	0.473058	0.220239
Ang(ENSMUSG00000072115)	1162	1416	1173	973	841	837	47.3631	59.0289	49.9531	40.0046	35.4102	35.1147	0.0229829	-0.481322
Ang4(ENSMUSG00000060615)	31	15	186	25	17	37	3.72541	1.84044	22.5961	2.95705	2.0645	3.92675	0.687058	-1.54703
Angel1(ENSMUSG00000021257)	233	249	174	182	255	272	3.19856	3.38949	2.35858	2.46383	3.45589	3.7205	0.849383	0.131896
Angel2(ENSMUSG00000026634)	1613	1493	1467	1549	1565	1627	22.5279	23.5022	22.2394	21.2556	21.8925	22.877	0.868312	0.0690016
Angpt1(ENSMUSG00000022309)	35	40	58	28	21	41	0.489087	0.508091	0.773285	0.330784	0.247107	0.538925	0.556248	-0.546524
Angpt2(ENSMUSG00000031465)	57	49	31	61	65	98	0.750112	0.634181	0.400466	0.817715	0.865455	1.29153	0.298835	0.727674
Angptl1(ENSMUSG00000033544)	26	78	36	30	32	53	0.49598	1.63362	1.02266	0.698564	0.752873	1.15377	0.876236	-0.254111
Angptl2(ENSMUSG00000004105)	388	313	341	271	228	289	6.05592	4.75888	5.18688	4.08599	3.50292	4.49992	0.313422	-0.38752
Angptl4(ENSMUSG00000002289)	17	22	30	116	87	148	0.307964	0.397647	0.541186	2.0688	1.56454	2.64538	7.16321e-07	2.36451
Angptl6(ENSMUSG00000038742)	18	26	34	15	10	25	0.775067	1.11508	1.48753	0.666842	0.539913	1.47284	0.53848	-0.62269
Angptl7(ENSMUSG00000028989)	412	318	384	939	534	799	8.98739	6.87449	8.17923	20.318	11.3571	16.8034	0.0151684	1.04276
Ank(ENSMUSG00000022265)	1281	1534	1374	1373	1302	1210	25.5723	31.2584	28.0075	27.4326	25.8216	22.8005	0.819078	-0.0897131
Ank1(ENSMUSG00000031543)	238	245	182	249	332	406	4.78031	4.60505	3.59447	6.0627	6.59205	8.27594	0.158867	0.589059
Ank2(ENSMUSG00000032826)	298	339	348	296	131	333	1.55265	3.33829	2.16229	2.04896	0.975837	3.42068	0.593496	-0.355952
Ank3(ENSMUSG00000069601)	1458	1755	2486	3463	1806	2844	13.0954	15.2661	22.1131	29.0139	16.0189	24.6257	0.437495	0.526019
Ankdd1b(ENSMUSG00000047117)	314	443	316	232	336	275	4.08182	5.49263	4.19921	2.94773	4.3525	3.3708	0.421934	-0.326406
Ankfy1(ENSMUSG00000020790)	2553	2699	2540	2548	2338	2358	16.5354	17.6467	16.5729	16.4548	15.0142	15.1932	0.827046	-0.0872846
Ankhd1(ENSMUSG00000024483)	3967	4036	4165	4847	4235	4280	170.247	153.755	202.052	262.261	191.422	205.098	0.646392	0.152239
Ankib1(ENSMUSG00000040351)	1267	1381	1317	1312	1401	1322	9.82191	10.7272	10.2449	10.0728	10.8045	10.3844	0.927411	0.0434533
Ankle1(ENSMUSG00000046295)	75	73	109	12	38	33	1.27719	1.72522	2.26427	0.233911	0.821369	0.634724	0.00303633	-1.6141
Ankle2(ENSMUSG00000029501)	748	893	798	766	882	897	6.63014	7.96984	7.14408	6.93138	7.7832	7.9992	0.857017	0.0806912
Ankmy2(ENSMUSG00000036188)	718	725	695	548	638	510	15.0051	15.0294	14.6024	11.3959	13.163	10.4171	0.264796	-0.316548
Ankra2(ENSMUSG00000021661)	528	530	593	568	502	581	13.1898	14.0423	15.0108	14.4171	12.2145	15.9879	0.982082	0.0169259
Ankrd10(ENSMUSG00000031508)	6952	6400	6118	7149	6925	5721	50.2594	53.9983	43.797	52.1064	52.3358	41.8512	0.932796	0.0405975
Ankrd12(ENSMUSG00000034647)	3733	3169	3865	3685	3193	4069	33.9793	34.265	34.1623	33.5303	29.637	37.4932	0.92981	0.0394727
Ankrd13a(ENSMUSG00000041870)	4866	5918	4712	4697	4932	4162	66.7772	80.0123	63.5127	63.9573	68.7514	57.0039	0.658448	-0.148504
Ankrd13b(ENSMUSG00000037907)	215	166	171	276	406	453	3.59919	3.31338	2.82468	4.51692	6.75096	7.49644	0.00608341	1.05593
Ankrd13c(ENSMUSG00000039988)	1287	1309	1309	1350	1148	1481	19.7977	18.8974	19.9793	20.1374	17.1543	21.916	0.923297	0.0446574
Ankrd13d(ENSMUSG00000005986)	1609	1887	1586	1747	2001	1588	28.3243	33.2687	26.9857	29.5343	34.0287	27.5963	0.825121	0.0895635
Ankrd16(ENSMUSG00000047909)	1257	1035	1153	1517	1488	1212	14.7943	13.0457	13.9632	17.98	17.3212	14.7739	0.21534	0.307059
Ankrd17(ENSMUSG00000055204)	3691	4632	3425	3904	3937	3650	20.6115	26.0155	19.1722	21.6511	21.9368	20.4124	0.983449	-0.0116282
Ankrd22(ENSMUSG00000024774)	307	458	271	316	276	243	10.4936	15.7589	9.40435	10.7491	9.39203	8.16691	0.592858	-0.288775
Ankrd23(ENSMUSG00000067653)	198	191	218	231	216	228	3.01364	3.27645	3.40644	3.96841	3.19519	3.34054	0.793952	0.169739
Ankrd24(ENSMUSG00000054708)	280	204	261	259	275	231	4.04585	3.59567	3.25316	3.67623	3.67032	5.61899	0.942211	0.0523815
Ankrd26(ENSMUSG00000007827)	326	233	346	366	350	410	2.51814	1.92807	2.61446	2.73331	2.62163	3.06759	0.375366	0.328989
Ankrd27(ENSMUSG00000034867)	677	674	715	493	596	569	7.97834	8.36455	8.31828	5.80981	7.0849	6.49942	0.306004	-0.300111
Ankrd28(ENSMUSG00000014496)	1589	2016	1604	1439	1617	1436	12.7065	16.2776	12.8927	11.7045	12.9276	11.2518	0.510315	-0.19353
Ankrd29(ENSMUSG00000057766)	41	53	53	34	34	34	0.683913	0.939988	0.931607	0.800173	1.07032	0.572573	0.579906	-0.50815
Ankrd33b(ENSMUSG00000022237)	3	3	18	33	26	31	0.0268436	0.0561612	0.131351	0.35008	0.349776	0.377044	0.00588429	1.91633
Ankrd35(ENSMUSG00000038354)	113	177	96	97	186	98	1.27689	1.9569	1.10018	1.07994	2.07181	1.0574	1	0.00484873
Ankrd37(ENSMUSG00000050914)	64	33	42	96	123	200	3.90918	2.54815	3.15542	5.37418	6.9341	11.1441	0.029322	1.6046
Ankrd40(ENSMUSG00000020864)	1499	1459	1354	1612	1588	1684	25.066	24.1542	22.2391	27.2091	27.7869	28.7089	0.506239	0.197238
Ankrd42(ENSMUSG00000041343)	40	52	30	49	39	32	0.697827	0.90973	0.523286	0.855068	0.674622	0.545087	1	-0.00265103
Ankrd44(ENSMUSG00000052331)	1053	1409	954	1205	974	864	8.54695	10.4285	7.04289	8.9232	7.24663	6.30861	0.780997	-0.145984
Ankrd46(ENSMUSG00000048307)	658	581	654	745	716	796	15.8629	14.1275	15.9725	17.9506	17.3448	19.0322	0.351549	0.269836
Ankrd49(ENSMUSG00000031931)	534	536	457	576	583	539	14.7149	14.4395	11.5416	15.2141	14.5345	13.1054	0.65395	0.171119
Ankrd50(ENSMUSG00000044864)	878	1354	927	840	958	956	6.4295	11.9104	7.56387	8.79459	9.36984	7.20616	0.713772	-0.175522
Ankrd52(ENSMUSG00000014498)	1825	1939	1805	1614	1623	1743	10.7871	11.5578	10.8062	9.73817	9.5233	10.3169	0.6697	-0.143076
Ankrd54(ENSMUSG00000033055)	255	221	256	218	196	229	7.84657	7.18575	7.75212	7.68301	5.92672	6.93762	0.788699	-0.171189
Ankrd6(ENSMUSG00000040183)	34	45	52	42	28	32	0.38127	0.476196	0.553753	0.439331	0.317418	0.324773	0.757525	-0.342928
Ankrd61(ENSMUSG00000029607)	25	26	26	33	33	24	0.936542	0.874196	0.988678	1.16655	1.11933	0.785353	0.861817	0.242384
Ankrd9(ENSMUSG00000037904)	488	850	686	489	360	355	17.7737	33.525	26.3055	20.0759	13.0848	12.472	0.0914925	-0.727639
Anks1(ENSMUSG00000024219)	899	1016	803	624	636	789	7.40692	8.33986	6.48144	5.09415	5.13217	6.33625	0.111145	-0.388088
Anks3(ENSMUSG00000022515)	414	306	416	439	454	391	7.67081	5.8872	7.81728	8.35539	8.2627	7.08947	0.643467	0.190728
Anks4b(ENSMUSG00000030909)	2114	2590	3824	2832	1679	2837	23.5257	28.8663	43.5382	31.3531	18.2177	31.2439	0.835196	-0.198208
Anks6(ENSMUSG00000066191)	53	55	62	69	62	62	0.85722	1.05829	0.729719	0.86696	0.778181	0.682321	0.860769	0.200032
Ankzf1(ENSMUSG00000026199)	514	431	535	580	539	640	9.73748	8.58819	9.54601	11.9615	11.6759	11.8405	0.401875	0.264573
Anln(ENSMUSG00000036777)	253	277	410	79	152	157	2.98869	3.23734	4.7425	1.08406	1.89968	1.83994	0.012048	-1.25969
Ano1(ENSMUSG00000031075)	9277	10264	9129	6724	6434	5559	117.984	139.251	119.462	81.7212	76.8486	71.9659	0.00431663	-0.59681
Ano10(ENSMUSG00000037949)	1431	1685	1450	1271	1179	1148	30.0705	35.2108	30.5285	26.9814	24.8581	24.0174	0.182371	-0.32467
Ano6(ENSMUSG00000064210)	1522	1638	1074	1647	2348	1647	14.6113	15.1109	10.3013	16.2505	22.0434	15.5399	0.330973	0.433883
Ano7(ENSMUSG00000034107)	520	472	756	569	477	606	6.237	6.15693	10.0347	7.32062	6.40665	7.78535	0.936789	-0.0666866
Ano8(ENSMUSG00000034863)	430	361	383	305	315	281	7.18776	5.97484	6.29024	5.10503	5.25161	4.66414	0.314366	-0.366012
Ano9(ENSMUSG00000054662)	1644	1752	1708	1752	1673	1443	34.3301	38.4734	35.0718	35.3038	33.5774	30.5396	0.912091	-0.0505894
Anp32a(ENSMUSG00000032249)	1640	1554	1370	935	1025	1020	48.1492	51.1433	39.4552	30.3028	33.5834	28.0621	0.00225442	-0.59739
Anp32b(ENSMUSG00000028333)	3055	2451	2381	2140	2604	2326	81.4877	63.5564	62.5729	56.9138	67.7013	59.2623	0.696962	-0.141766
Anp32e(ENSMUSG00000015749)	1594	1479	1391	1156	1279	1346	27.6625	27.875	24.4995	22.1362	25.3579	22.964	0.434092	-0.222303
Anpep(ENSMUSG00000039062)	345	254	289	128	161	180	5.10273	4.14513	4.49696	1.88226	2.27372	2.66024	0.0062752	-0.905837
Antxr1(ENSMUSG00000033420)	333	392	370	363	329	389	3.13028	3.60378	3.41836	3.33849	3.05511	3.61506	1	0.00026054
Antxr2(ENSMUSG00000029338)	826	758	763	523	457	548	8.2376	7.70594	7.41555	5.13297	4.64559	5.17049	0.0061462	-0.602405
Anxa1(ENSMUSG00000024659)	4642	6516	4771	5150	6158	5831	154.113	215.486	162.452	166.35	202.115	183.299	0.750923	0.127026
Anxa11(ENSMUSG00000021866)	5843	7303	4985	4306	5203	4381	150.675	184.195	133.791	115.884	134.905	107.737	0.223129	-0.363677
Anxa13(ENSMUSG00000055114)	265	167	252	251	239	222	18.0003	6.07043	12.7441	17.7371	11.0467	12.3353	0.921684	0.0705432
Anxa2(ENSMUSG00000032231)	12459	15879	12515	11810	14703	11735	482.638	596.436	487.877	454.681	555.803	430.883	0.867334	-0.0748452
Anxa3(ENSMUSG00000029484)	5562	6447	6058	6361	6634	5839	128.871	152.713	140.697	134.491	132.712	125.624	0.857645	0.0785775
Anxa4(ENSMUSG00000029994)	5721	6297	6004	5350	5524	4927	170.611	191.349	184.155	161.589	166.803	143.1	0.597205	-0.171572
Anxa5(ENSMUSG00000027712)	968	789	1022	755	794	854	34.4058	26.8433	38.8611	25.8434	26.4471	30.0703	0.545079	-0.194613
Anxa6(ENSMUSG00000018340)	808	906	881	598	650	780	15.3918	17.0165	16.5793	11.2937	12.2156	14.3688	0.194995	-0.337071
Anxa7(ENSMUSG00000021814)	3982	4771	4760	4717	4823	4238	77.9904	93.1695	93.1699	91.9076	93.2745	81.1838	0.922773	0.0465245
Anxa8(ENSMUSG00000021950)	3347	5070	6365	5960	7392	7574	95.0832	142.396	181.449	168.574	207.505	206.894	0.193741	0.520485
Aoc1(ENSMUSG00000029811)	8872	8293	8605	8405	8269	7772	177.209	163.338	171.109	165.686	162.823	152.468	0.903659	-0.0594322
Aoc2(ENSMUSG00000078651)	65	59	74	107	99	91	1.42148	1.25805	1.60715	2.32322	2.1204	1.94249	0.356411	0.600557
Aoc3(ENSMUSG00000019326)	359	410	345	302	305	463	4.59143	5.12386	4.37029	3.86881	3.91411	5.80333	0.959789	-0.0385648
Aox1(ENSMUSG00000063558)	44	44	59	65	81	97	0.496078	0.502716	0.573613	0.748808	0.795124	0.992448	0.269964	0.741713
Ap1ar(ENSMUSG00000074238)	2189	2085	2041	1670	1870	1755	43.2186	41.0273	40.2668	32.8625	36.6429	34.3097	0.388387	-0.23696
Ap1b1(ENSMUSG00000009090)	2746	3133	2274	2448	2407	2221	33.1646	37.2398	27.0102	29.2241	28.6302	26.4052	0.538045	-0.184808
Ap1g1(ENSMUSG00000031731)	2767	3145	2843	2835	2676	2464	22.2117	25.9472	24.1466	23.7137	22.2071	21.4386	0.749281	-0.11607
Ap1g2(ENSMUSG00000040701)	942	917	907	848	866	811	18.587	17.7356	17.5678	16.4364	16.6887	15.5256	0.769887	-0.114331
Ap1m1(ENSMUSG00000003033)	396	369	385	341	310	363	10.6803	9.34914	10.1993	8.68392	7.82673	9.07792	0.735658	-0.164815
Ap1m2(ENSMUSG00000003309)	2103	2225	2150	2175	2271	2117	71.2694	74.8828	70.9034	72.9139	73.5316	68.5519	0.938598	0.0367043
Ap1s1(ENSMUSG00000004849)	1397	1659	1286	1221	1279	1194	61.6035	81.9681	58.3711	65.576	59.602	58.1064	0.454357	-0.213465
Ap1s2(ENSMUSG00000031367)	337	319	369	523	340	524	7.66065	7.77793	9.04443	11.5957	7.65793	11.9282	0.235815	0.452663
Ap1s3(ENSMUSG00000054702)	752	685	678	862	805	804	17.3095	16.4449	16.0289	20.0675	18.8387	19.1272	0.414251	0.241096
Ap2a1(ENSMUSG00000060279)	1378	1475	1209	1200	1270	1245	24.286	25.4823	21.4667	21.6568	22.9621	22.0891	0.766129	-0.110076
Ap2a2(ENSMUSG00000002957)	1706	2055	1560	1537	1539	1653	19.5133	23.4506	17.8041	17.5205	17.5396	18.8733	0.639758	-0.150155
Ap2b1(ENSMUSG00000035152)	3810	4234	3434	3130	3270	3304	36.2054	40.7994	33.2729	29.82	30.0083	31.3768	0.431095	-0.223123
Ap2m1(ENSMUSG00000022841)	4352	4968	4243	4003	4184	3883	140.177	158.61	130.331	128.86	129.423	118.421	0.654585	-0.149271
Ap2s1(ENSMUSG00000008036)	997	1114	990	1000	907	954	86.9646	95.5173	87.0631	86.9875	77.7857	75.5172	0.804207	-0.0976139
Ap3b1(ENSMUSG00000021686)	2522	2677	2506	2420	2043	2415	28.8496	30.467	28.6305	27.5223	23.1961	27.3252	0.661622	-0.145762
Ap3b2(ENSMUSG00000062444)	50	53	51	52	25	55	0.636874	0.666734	0.64424	0.660653	0.326483	0.6891	0.868312	-0.204488
Ap3d1(ENSMUSG00000020198)	2638	2739	2672	2363	2484	2392	26.8379	26.4011	26.2859	22.4895	24.0631	23.755	0.697375	-0.135251
Ap3m1(ENSMUSG00000021824)	2986	3049	2710	3188	3138	3064	30.0025	28.4512	28.1867	28.4364	29.8063	27.592	0.740579	0.120634
Ap3m2(ENSMUSG00000031539)	52	46	73	58	38	86	0.830283	0.727655	1.16058	1.01024	0.593031	1.2959	0.937331	0.105048
Ap3s1(ENSMUSG00000024480)	748	772	770	666	672	758	38.7504	41.1544	45.4796	37.4473	34.9599	39.795	0.789636	-0.109954
Ap3s2(ENSMUSG00000063801)	732	630	768	849	871	863	6.43219	5.57537	6.78834	7.44077	7.6025	7.50772	0.280109	0.293773
Ap4b1(ENSMUSG00000032952)	414	485	583	757	598	608	8.21038	10.0831	11.8228	15.0766	11.972	11.9892	0.124738	0.422772
Ap4e1(ENSMUSG00000001998)	563	454	576	649	554	586	6.31379	4.7108	6.22107	6.49561	5.93174	6.35246	0.611238	0.182236
Ap4m1(ENSMUSG00000019518)	495	399	473	526	529	445	7.6999	5.61178	7.35841	7.42115	7.63464	6.71862	0.722987	0.148991
Ap4s1(ENSMUSG00000020955)	232	177	202	200	220	221	17.2863	13.9042	15.5839	14.6984	16.3704	15.8082	0.912769	0.0842479
Ap5b1(ENSMUSG00000049562)	316	346	432	331	271	348	2.92383	2.59991	4.00777	3.24165	2.53918	3.04646	0.69883	-0.186623
Ap5m1(ENSMUSG00000036291)	1131	976	1275	1160	1061	1046	12.7434	11.7483	15.653	13.1675	11.5972	12.7677	0.94882	-0.03474
Ap5s1(ENSMUSG00000068264)	402	432	382	326	345	296	17.6604	19.5879	17.044	14.7232	15.0489	13.3064	0.398661	-0.312235
Ap5z1(ENSMUSG00000039623)	377	354	454	454	414	474	6.15599	6.04241	7.44652	7.8998	6.37362	8.23064	0.627472	0.19544
Apaf1(ENSMUSG00000019979)	711	666	802	1693	2140	2113	6.14412	5.97406	7.15292	14.6364	18.3719	17.9764	1.27052e-15	1.46469
Apba1(ENSMUSG00000024897)	96	119	137	80	70	99	0.72015	0.873815	1.01418	0.597332	0.603917	0.734618	0.46221	-0.481088
Apba2(ENSMUSG00000030519)	34	29	37	30	4	25	1.50351	0.409206	0.421623	0.674471	0.0628325	0.278069	0.405327	-0.746433
Apba3(ENSMUSG00000004931)	397	416	399	494	460	561	11.8633	11.8562	13.8907	17.0545	14.8906	17.2252	0.284035	0.339944
Apbb1(ENSMUSG00000037032)	126	140	154	129	104	172	3.13959	3.03698	2.98207	2.40867	2.32939	3.87218	0.98004	-0.0344911
Apbb1ip(ENSMUSG00000026786)	100	52	61	31	28	31	2.0502	1.09887	1.14786	0.582382	0.567464	0.566562	0.0651744	-1.23077
Apbb2(ENSMUSG00000029207)	638	848	485	618	747	707	6.28445	8.90938	4.22599	6.47842	6.37108	5.41682	0.89046	0.0942116
Apc(ENSMUSG00000005871)	4255	5302	4327	5505	5634	5212	15.8915	20.1849	16.6634	21.0318	21.2787	20.0836	0.358908	0.255748
Apc2(ENSMUSG00000020135)	45	44	57	50	22	53	0.250347	0.238177	0.304999	0.668225	0.120869	0.288942	0.868649	-0.207976
Apcdd1(ENSMUSG00000071847)	36	41	35	46	41	45	0.623967	0.75639	0.681254	0.90293	0.800022	0.863832	0.835879	0.255981
Apeh(ENSMUSG00000032590)	1157	1240	1063	985	1019	1089	28.5007	29.6729	25.1385	24.1012	24.9286	26.7309	0.675018	-0.143124
Apex1(ENSMUSG00000035960)	232	264	260	267	337	220	20.4593	18.3648	21.5793	16.7719	26.0548	14.4274	0.816198	0.142453
Apex2(ENSMUSG00000025269)	112	127	105	147	122	125	1.74679	2.28922	1.74747	2.38061	1.91358	1.97714	0.793816	0.214662
Aph1a(ENSMUSG00000015750)	4009	4719	4391	4685	4522	4385	115.486	134.815	123.925	135.672	130.97	126.512	0.873543	0.06985
Aph1b(ENSMUSG00000032375)	321	359	332	335	316	261	4.29464	4.22732	4.52406	3.90899	3.90568	3.31551	0.812624	-0.131883
Aph1c(ENSMUSG00000053040)	51	42	52	31	28	48	0.972071	1.11522	0.730069	0.346908	0.315417	0.757918	0.672281	-0.422726
Api5(ENSMUSG00000027193)	2888	3214	2608	2709	2804	2637	40.8008	46.1395	37.595	38.3183	39.607	37.1019	0.849574	-0.0768576
Apip(ENSMUSG00000010911)	99	100	96	110	73	108	8.27367	8.31445	8.2109	9.2079	6.07307	8.36073	1	-0.00217613
Apitd1(ENSMUSG00000073705)	37	57	42	8	14	20	2.50097	3.86296	2.46411	0.754677	1.3083	1.26134	0.0101357	-1.67225
Aplf(ENSMUSG00000030051)	252	226	222	193	204	216	4.90916	4.55666	4.74437	4.0988	4.16833	4.13735	0.787514	-0.174667
Aplp1(ENSMUSG00000006651)	275	383	555	407	270	393	6.2106	8.37099	12.2519	9.21504	5.97378	8.52743	0.868649	-0.163613
Aplp2(ENSMUSG00000031996)	7453	8536	7033	8373	7780	8250	106.626	127.928	103.653	125.735	110.816	115.43	0.803928	0.103201
Apmap(ENSMUSG00000033096)	835	812	917	865	898	870	21.1345	20.4692	23.3052	21.8506	22.5116	21.4102	0.905279	0.0549989
Apoa1bp(ENSMUSG00000028070)	906	946	840	793	774	718	75.8156	76.383	70.4124	66.0029	63.4617	57.3515	0.472145	-0.218415
Apob(ENSMUSG00000020609)	3000	2955	4411	3184	2061	3418	15.0281	12.0059	19.8237	14.0439	9.57655	15.8172	0.7305	-0.243382
Apobec1(ENSMUSG00000040613)	1277	1580	1518	1426	1156	1050	36.2733	45.2489	43.4552	40.261	34.1464	29.7067	0.353321	-0.249893
Apobec2(ENSMUSG00000040694)	127	78	99	47	54	52	6.74804	4.09071	5.2762	2.4753	2.86953	2.66756	0.0861475	-0.977283
Apobec3(ENSMUSG00000009585)	743	466	815	803	891	701	10.7326	6.39643	12.1855	12.3827	13.2788	11.392	0.613701	0.255037
Apobr(ENSMUSG00000042759)	14	21	39	112	120	52	0.141784	0.20541	0.383898	1.09783	1.16405	0.498916	0.012048	1.95593
Apoc2(ENSMUSG00000002992)	27	57	71	61	34	54	4.42869	9.33063	11.8478	10.4243	5.82957	7.38229	0.988372	-0.0368942
Apod(ENSMUSG00000022548)	82	61	37	60	70	73	2.80039	2.31039	1.50931	2.32967	2.95972	2.59542	0.865667	0.190314
Apoe(ENSMUSG00000002985)	2403	2327	2783	2019	1608	2175	131.409	128.022	161.383	109.292	91.326	115.936	0.130295	-0.356389
Apol10a(ENSMUSG00000050982)	21	20	32	62	19	25	0.327633	0.346964	0.524394	1.00881	0.31897	0.409461	0.744353	0.551727
Apol10b(ENSMUSG00000050014)	11	23	36	48	23	40	0.281096	0.569184	0.898184	1.17125	0.508595	0.917987	0.492805	0.683421
Apol6(ENSMUSG00000033576)	72	98	84	82	87	111	1.01074	1.61291	1.3252	1.26533	1.31451	1.79713	0.87763	0.161179
Apol7a(ENSMUSG00000010601)	194	268	131	86	101	44	4.21174	5.59914	2.93425	1.85795	2.15596	0.979089	0.0304577	-1.33779
Apold1(ENSMUSG00000090698)	81	187	109	85	75	77	1.78594	3.32001	2.27088	1.6424	1.39788	1.56984	0.41144	-0.643897
Apoo(ENSMUSG00000079508)	402	476	437	486	448	579	35.7636	45.4137	39.221	41.2497	35.1971	39.8853	0.549696	0.221472
Apool(ENSMUSG00000025525)	423	492	526	465	436	412	19.873	23.2043	24.6482	21.5023	20.2414	18.5695	0.806317	-0.116261
Apopt1(ENSMUSG00000037787)	268	323	290	341	364	316	17.7185	26.2092	20.9029	25.153	26.0579	23.091	0.610599	0.231863
App(ENSMUSG00000022892)	12464	14254	11247	12193	13305	12680	195.069	220.102	173.836	191.698	206.575	186.861	0.966445	0.0274944
Appbp2(ENSMUSG00000018481)	1572	1494	1376	1347	1561	1339	13.8066	13.4394	12.356	11.8745	13.7769	11.8508	0.920123	-0.0474028
Appl1(ENSMUSG00000040760)	1206	1416	1315	1350	1530	1473	8.57326	10.24	9.5964	9.67558	11.0465	10.6874	0.609617	0.163853
Appl2(ENSMUSG00000020263)	4841	4514	5565	4206	3690	3480	73.3655	71.301	83.4481	61.0416	54.0785	50.4521	0.113551	-0.375461
Aptx(ENSMUSG00000028411)	298	326	268	378	310	267	7.90946	8.2109	6.56296	9.62777	8.57418	6.66531	0.845993	0.116882
Aqp1(ENSMUSG00000004655)	1198	1411	1401	889	1003	868	25.6661	29.9265	29.8378	18.9009	21.2078	18.1446	0.0111193	-0.520408
Aqp11(ENSMUSG00000042797)	526	408	605	408	361	356	9.59463	6.5373	10.3454	7.394	7.95947	5.62398	0.198321	-0.438086
Aqp4(ENSMUSG00000024411)	926	951	2482	1050	634	921	10.0091	10.4061	27.3019	11.3695	6.84113	9.89706	0.609932	-0.729871
Aqp8(ENSMUSG00000030762)	4664	8969	14636	19315	4713	10527	207.512	395.306	649.949	851.803	206.337	451.133	0.879737	0.306652
Aqr(ENSMUSG00000040383)	1369	1658	1260	1461	1708	1725	13.1216	15.9083	12.1718	13.9635	16.3166	16.4685	0.471054	0.211217
Ar(ENSMUSG00000046532)	74	93	60	62	46	82	0.375153	0.481126	0.308043	0.317158	0.235196	0.41513	0.815037	-0.235427
Araf(ENSMUSG00000001127)	1598	1564	1573	1745	1809	1674	37.7814	39.6683	39.5372	41.8632	43.0973	41.0157	0.613893	0.160058
Arap1(ENSMUSG00000032812)	2737	2978	3018	2780	2848	2862	30.1256	34.1748	35.4884	30.8236	31.1258	34.942	0.96816	-0.0227759
Arap2(ENSMUSG00000037999)	2825	3350	3164	2916	2955	2892	26.8141	30.3353	27.8198	26.8323	26.8989	27.5843	0.859983	-0.073039
Arap3(ENSMUSG00000024451)	85	54	95	86	102	112	0.771128	0.478894	0.769893	0.759589	0.920187	0.989976	0.620174	0.37117
Arc(ENSMUSG00000022602)	31	83	44	101	69	148	0.51626	1.35034	0.718975	1.65039	1.13158	2.40556	0.225307	1.03697
Arcn1(ENSMUSG00000032096)	6063	7241	6379	6610	6226	5696	77.4638	94.0744	83.0112	84.7877	79.7765	72.6132	0.87617	-0.0679205
Areg(ENSMUSG00000029378)	584	957	1665	776	402	526	19.9446	41.1835	39.9518	18.6373	13.6625	16.3578	0.430474	-0.895406
Arel1(ENSMUSG00000042350)	1085	1178	1076	1286	1178	1114	13.0437	12.8325	10.5953	12.5382	11.4816	10.9004	0.750953	0.117906
Arf1(ENSMUSG00000048076)	8336	10172	8150	9215	8546	8162	281.309	344.138	276.189	309.679	287.122	270.132	0.970915	-0.0207062
Arf2(ENSMUSG00000062421)	270	331	322	378	362	438	6.59921	8.15446	7.97615	9.18156	8.81197	10.4363	0.298974	0.370989
Arf3(ENSMUSG00000051853)	4478	5190	4046	4279	4155	3970	70.7663	79.0305	62.8001	66.8531	63.479	60.6556	0.725979	-0.125416
Arf4(ENSMUSG00000021877)	4883	5870	4779	5143	5085	4920	158.067	189.734	157.339	166.957	164.669	158.207	0.977062	-0.0165705
Arf5(ENSMUSG00000020440)	1470	1642	1569	1434	1531	1288	106.252	119.196	116.615	105.037	108.529	88.5679	0.739868	-0.12009
Arf6(ENSMUSG00000044147)	4830	6141	5497	4785	4638	4315	118.278	176.99	157.655	135.554	122.097	100.367	0.386536	-0.242068
Arfgap1(ENSMUSG00000027575)	1296	1283	1258	1668	1522	1320	17.0274	19.015	16.2153	21.1551	20.5269	15.8567	0.351455	0.25026
Arfgap2(ENSMUSG00000027255)	954	1086	959	1136	1067	878	16.5622	18.7009	16.5524	19.5847	18.3494	15.0477	0.902752	0.0574609
Arfgap3(ENSMUSG00000054277)	3259	4342	4514	3793	3436	3342	59.7169	79.7823	82.881	69.4554	62.9269	60.3807	0.567076	-0.177762
Arfgef1(ENSMUSG00000067851)	5569	6347	5273	4938	5123	5024	42.0999	46.5577	39.7735	37.5637	38.8516	38.7635	0.599204	-0.169231
Arfgef2(ENSMUSG00000074582)	2430	2851	2136	2467	2577	2623	13.6064	15.9683	11.9591	13.7395	14.3678	14.6285	0.87763	0.0676845
Arfgef3(ENSMUSG00000019852)	2576	2033	2691	2181	2790	2246	9.29511	7.58373	9.92975	8.0173	10.2672	8.22103	1	-0.00173588
Arfip1(ENSMUSG00000074513)	3107	3816	3201	3105	2968	2705	62.472	69.8733	65.8571	60.0442	57.0137	52.4327	0.535883	-0.186361
Arfip2(ENSMUSG00000030881)	968	1112	1043	955	1027	946	17.2975	20.8638	17.9676	17.2778	18.579	16.2289	0.861611	-0.0743879
Arfrp1(ENSMUSG00000038671)	498	493	511	630	587	598	13.0084	14.4903	15.0166	16.9393	18.0276	16.7492	0.345783	0.290168
Arg2(ENSMUSG00000021125)	12	18	24	46	51	54	0.553905	0.842166	1.11861	2.0433	2.27372	2.316	0.020063	1.50204
Arglu1(ENSMUSG00000040459)	3486	2983	3356	3797	4273	3008	39.3207	35.1191	38.9692	43.1731	48.6859	35.2262	0.592304	0.18878
Arhgap1(ENSMUSG00000027247)	2575	3009	2239	1930	1953	1826	47.2909	54.7888	41.4197	35.2281	35.746	33.1545	0.0424974	-0.434762
Arhgap10(ENSMUSG00000037148)	162	199	171	138	158	167	2.50201	3.32014	3.03937	2.25715	3.77175	2.60203	0.803512	-0.180678
Arhgap11a(ENSMUSG00000041219)	648	559	665	408	609	605	6.24555	5.45054	6.58144	3.95749	5.75646	5.58235	0.6574	-0.190665
Arhgap12(ENSMUSG00000041225)	2611	2985	2985	3567	3120	2815	29.0262	34.0327	32.5326	38.2097	35.318	30.0257	0.604069	0.16509
Arhgap15(ENSMUSG00000049744)	59	16	114	35	9	52	1.19386	0.365568	2.62298	0.819019	0.191963	1.06028	0.659455	-0.970724
Arhgap17(ENSMUSG00000030766)	1325	1544	1575	1888	1487	1769	16.0289	18.1568	18.9744	21.9431	17.9086	20.8526	0.409957	0.229236
Arhgap18(ENSMUSG00000039031)	1391	1493	1893	1671	1404	1392	25.2718	37.2972	45.6652	37.6823	33.1936	19.3558	0.867661	-0.0802647
Arhgap19(ENSMUSG00000025154)	155	121	176	57	47	72	1.64641	1.30856	1.88896	0.612955	0.506205	0.762056	0.00228393	-1.34623
Arhgap20(ENSMUSG00000053199)	51	44	50	43	27	52	0.348117	0.3099	0.355498	0.308317	0.185918	0.371466	0.849574	-0.233163
Arhgap21(ENSMUSG00000036591)	4303	7494	4006	4449	4556	3833	31.01	51.5544	28.1398	33.3325	30.048	30.3283	0.707525	-0.275519
Arhgap23(ENSMUSG00000049807)	126	163	152	139	131	198	1.68721	1.91128	2.06651	1.74002	1.66044	2.05502	0.908455	0.105596
Arhgap24(ENSMUSG00000057315)	145	99	134	74	81	129	2.18093	1.52268	2.03971	1.15239	1.18326	1.93705	0.558269	-0.398182
Arhgap25(ENSMUSG00000030047)	57	24	55	11	4	23	0.889512	0.331333	0.843655	0.201033	0.0757837	0.341803	0.0547639	-1.82917
Arhgap26(ENSMUSG00000036452)	1056	1163	709	681	697	742	7.00716	8.78743	5.55246	4.56672	5.73118	5.16939	0.234832	-0.445659
Arhgap27(ENSMUSG00000034255)	2418	2902	3396	3019	2568	2971	56.0228	72.8902	75.9647	68.694	61.3229	65.7361	0.991927	-0.00860666
Arhgap28(ENSMUSG00000024043)	38	50	68	27	19	42	0.358953	0.478048	0.650809	0.26046	0.185825	0.402007	0.295118	-0.807908
Arhgap29(ENSMUSG00000039831)	371	340	409	371	346	356	4.4065	4.11849	4.93601	5.14855	7.2432	4.17899	0.946779	-0.0458874
Arhgap30(ENSMUSG00000048865)	145	40	173	45	42	57	1.37166	0.38271	1.63588	0.446343	0.393212	0.524261	0.315186	-1.30705
Arhgap31(ENSMUSG00000022799)	374	378	342	251	281	247	2.02907	2.06062	1.84211	1.37186	1.52938	1.31849	0.17444	-0.472046
Arhgap32(ENSMUSG00000041444)	4988	6051	4716	4985	5051	3957	24.1025	30.1756	23.3949	24.0165	24.6472	19.2198	0.649378	-0.151484
Arhgap33(ENSMUSG00000036882)	144	140	140	107	147	110	2.1052	1.99075	1.93276	1.42969	2.43353	1.87748	0.801008	-0.202856
Arhgap35(ENSMUSG00000058230)	2479	3112	2725	3323	4343	4222	14.7814	17.0547	14.9178	19.2894	23.5618	22.9292	0.00990904	0.53541
Arhgap39(ENSMUSG00000033697)	879	705	1068	741	691	674	8.55995	6.5444	10.8198	6.24079	8.05271	5.56539	0.406268	-0.318413
Arhgap4(ENSMUSG00000031389)	151	102	162	63	89	58	1.99096	1.53881	2.1396	0.855294	1.11219	0.753902	0.0482916	-0.969645
Arhgap42(ENSMUSG00000050730)	1626	1909	1501	1073	1131	1123	19.8659	32.887	19.6959	17.1924	13.8142	13.1216	0.00307928	-0.578419
Arhgap44(ENSMUSG00000033389)	62	65	52	72	48	64	0.773366	0.892722	0.70949	0.930612	0.618043	0.813286	0.974308	0.058165
Arhgap45(ENSMUSG00000035697)	206	82	305	37	48	60	2.58318	1.00297	3.63658	0.463354	0.614737	0.737122	0.10677	-2.02312
Arhgap5(ENSMUSG00000035133)	4473	5151	4448	3773	4054	3902	49.4725	58.1558	50.2744	41.3625	46.3182	41.4136	0.376063	-0.243679
Arhgap6(ENSMUSG00000031355)	161	142	120	115	135	149	1.94081	1.71722	1.40246	1.47258	1.63601	1.73901	0.94844	-0.066875
Arhgap8(ENSMUSG00000078954)	203	175	167	264	360	232	5.51529	4.80293	4.7357	8.31981	10.6277	6.55527	0.072354	0.667775
Arhgdia(ENSMUSG00000025132)	5228	6829	5278	5856	5861	5334	155.398	197.168	153.639	171.802	170.362	152.572	0.995721	-0.00348649
Arhgdib(ENSMUSG00000030220)	193	76	249	65	57	72	9.75838	3.70855	14.0979	4.46386	2.74124	4.51316	0.185873	-1.40834
Arhgef1(ENSMUSG00000040940)	1603	1401	1612	1208	1601	1201	25.0571	26.2937	33.0706	23.0767	26.9634	18.5904	0.569534	-0.187107
Arhgef10(ENSMUSG00000071176)	125	128	140	79	105	108	1.25049	1.17374	1.18143	0.771005	1.13909	1.17632	0.529002	-0.411025
Arhgef10l(ENSMUSG00000040964)	1092	1367	943	1120	1276	996	14.5097	16.2975	13.0542	14.3856	17.189	13.3817	0.987636	0.0163037
Arhgef11(ENSMUSG00000041977)	2049	2408	1929	1858	1886	1719	16.2489	20.4264	17.7609	20.8152	13.4394	15.5932	0.473734	-0.205798
Arhgef12(ENSMUSG00000059495)	2098	2235	1904	2251	2423	2585	10.2176	10.9901	9.22562	11.1463	11.788	13.0772	0.388387	0.23759
Arhgef15(ENSMUSG00000052921)	68	42	35	46	43	58	0.868264	0.551068	0.422394	0.618787	0.53361	0.744109	0.988668	0.0342292
Arhgef16(ENSMUSG00000029032)	2634	3801	2907	2614	2659	2260	54.8371	82.106	65.3314	57.2518	57.904	45.5353	0.337735	-0.289447
Arhgef17(ENSMUSG00000032875)	283	297	337	230	292	387	1.67785	1.72076	2.10216	1.33542	2.0824	2.35694	1	0.0051226
Arhgef19(ENSMUSG00000028919)	317	380	443	196	96	166	4.5688	6.0536	6.43321	3.41299	1.32874	2.31795	3.26408e-05	-1.29811
Arhgef2(ENSMUSG00000028059)	1277	1198	1532	1141	1075	1112	15.8876	14.8849	20.3668	14.2923	13.7188	13.8476	0.35702	-0.251991
Arhgef25(ENSMUSG00000019467)	241	249	287	271	265	322	5.36231	5.71755	6.37215	5.92748	5.74759	6.96741	0.781715	0.160236
Arhgef26(ENSMUSG00000036885)	731	836	685	778	842	838	7.19533	8.79432	6.5508	7.28477	8.29529	8.87817	0.69429	0.145574
Arhgef28(ENSMUSG00000021662)	1469	1570	1138	822	1242	990	11.0317	11.7369	8.59008	6.18044	9.34957	7.5795	0.199985	-0.432321
Arhgef3(ENSMUSG00000021895)	1173	1213	939	1086	924	947	14.4199	14.8883	11.8789	13.5388	11.5128	11.7656	0.653435	-0.150745
Arhgef37(ENSMUSG00000045094)	373	514	451	343	311	336	3.25047	4.42397	3.9373	3.02026	2.64171	2.82725	0.192155	-0.414431
Arhgef38(ENSMUSG00000040969)	592	535	784	540	571	415	5.23252	4.90113	7.0618	4.56841	5.85471	4.30107	0.502569	-0.309716
Arhgef39(ENSMUSG00000051517)	167	109	210	106	85	120	6.34448	4.51835	8.28488	3.85282	3.78686	4.74043	0.30912	-0.631666
Arhgef4(ENSMUSG00000037509)	27	16	35	38	38	132	0.462315	0.264442	0.536732	0.62584	0.582756	1.45634	0.463443	1.4279
Arhgef40(ENSMUSG00000004562)	338	292	414	365	417	410	4.29107	3.24401	3.62332	4.20906	4.67715	5.06377	0.624395	0.206399
Arhgef5(ENSMUSG00000033542)	3258	4680	3872	3649	3556	3140	28.0293	39.1937	32.1398	30.3578	29.2464	26.7907	0.588514	-0.17047
Arhgef6(ENSMUSG00000031133)	142	82	156	74	69	98	1.81326	1.27892	1.93609	0.999183	1.85808	1.31461	0.306004	-0.645028
Arhgef7(ENSMUSG00000031511)	884	1074	915	913	1041	986	9.88099	11.8485	10.0674	10.1144	11.5823	10.8069	0.914181	0.0528306
Arhgef9(ENSMUSG00000025656)	200	172	174	129	149	237	2.27087	1.72825	1.96795	1.64932	1.43298	2.12621	0.943382	-0.0673598
Arid1a(ENSMUSG00000007880)	2257	2214	2263	2078	2524	2483	13.3734	12.8825	12.7859	12.206	14.7619	14.6504	0.817177	0.0906812
Arid1b(ENSMUSG00000069729)	1848	2172	1590	1347	1680	1495	10.7608	12.3751	9.08751	7.7018	9.67682	8.68721	0.253535	-0.290993
Arid2(ENSMUSG00000033237)	1584	1833	1657	1389	1676	1415	10.953	12.5903	10.6823	10.0647	12.3407	9.88731	0.61024	-0.160722
Arid3a(ENSMUSG00000019564)	108	126	68	26	46	37	1.1253	1.29652	0.634468	0.252312	0.505354	0.385469	0.00523412	-1.44873
Arid3b(ENSMUSG00000004661)	186	189	189	161	128	122	2.51676	2.66514	2.71165	2.319	1.80551	1.65472	0.403012	-0.439431
Arid4a(ENSMUSG00000048118)	1035	918	1164	1053	1131	1136	8.06583	7.87314	10.151	9.59809	9.47486	9.03689	0.777458	0.106719
Arid4b(ENSMUSG00000039219)	1626	1525	1829	1807	1621	1647	11.1304	10.4888	12.9599	11.9985	10.8067	10.6352	0.922662	0.04332
Arid5a(ENSMUSG00000037447)	63	119	59	51	59	72	0.787584	1.74464	0.820785	0.860424	1.34492	1.27124	0.663646	-0.379272
Arid5b(ENSMUSG00000019947)	921	992	689	875	1043	860	6.03395	6.56598	4.55646	5.72772	6.84799	5.63048	0.792934	0.113855
Arih1(ENSMUSG00000025234)	2370	2653	2197	2409	2393	2512	19.2716	24.5534	19.3544	20.0464	19.5854	21.5669	0.939076	0.0377015
Arih2(ENSMUSG00000064145)	1364	1925	1523	2138	2204	1636	18.0146	25.4219	20.1527	28.0769	28.8028	21.1849	0.304396	0.333638
Arl1(ENSMUSG00000060904)	3995	4627	4000	3854	4091	3823	123.903	147.794	127.566	120.269	127.663	117.385	0.841185	-0.0820138
Arl10(ENSMUSG00000025870)	436	384	489	385	438	393	10.8422	9.59139	12.6129	11.6666	9.78709	9.09069	0.868312	-0.0907395
Arl13b(ENSMUSG00000022911)	531	432	436	373	395	480	7.62623	6.21652	6.27262	5.29703	5.60682	6.79666	0.744353	-0.148633
Arl14(ENSMUSG00000098207)	224	437	249	551	459	427	6.44817	11.927	7.44287	17.0317	12.2647	11.4015	0.0980892	0.683714
Arl14ep(ENSMUSG00000027122)	426	341	337	554	520	442	7.21057	6.21545	5.92359	9.58116	8.95371	7.43698	0.093447	0.473072
Arl15(ENSMUSG00000042348)	144	184	168	84	65	93	2.49683	3.26714	3.0158	1.4814	1.15248	1.68625	0.0208485	-1.01578
Arl16(ENSMUSG00000057594)	129	73	143	145	142	128	3.56994	2.5941	3.95105	4.29252	4.40199	3.74528	0.693884	0.2778
Arl2(ENSMUSG00000024944)	269	327	259	191	193	239	15.3433	18.2302	14.5612	10.818	10.856	13.1394	0.290109	-0.436631
Arl2bp(ENSMUSG00000031776)	1522	1638	1285	1490	1836	1315	44.8272	49.6102	37.3975	43.647	53.3954	38.1624	0.867064	0.0810931
Arl3(ENSMUSG00000025035)	98	136	128	90	87	126	8.3181	11.3087	11.0572	7.58231	7.25818	9.64038	0.77301	-0.236417
Arl4a(ENSMUSG00000047446)	1158	1862	1026	1406	1112	1032	24.9279	37.8556	22.0301	27.2708	22.32	20.0039	0.833977	-0.165431
Arl4c(ENSMUSG00000049866)	44	30	67	18	29	41	0.622791	0.424974	0.938735	0.261927	0.410944	0.580062	0.502569	-0.667174
Arl4d(ENSMUSG00000034936)	230	323	372	545	334	438	10.4569	14.5039	16.8801	24.5843	14.8831	18.8575	0.27978	0.528197
Arl5a(ENSMUSG00000036093)	1557	1629	1417	1536	1643	1476	16.9105	18.1043	15.8014	16.7734	17.94	16.0104	0.943382	0.0344606
Arl5b(ENSMUSG00000017418)	1384	2280	1107	886	892	882	12.0495	20.6399	10.5453	7.76169	7.82238	7.75463	0.193521	-0.818438
Arl6(ENSMUSG00000022722)	67	85	84	61	52	70	2.60683	3.50393	3.45048	2.47416	2.07703	2.81101	0.695808	-0.347772
Arl6ip1(ENSMUSG00000030654)	2506	2508	3020	2331	1815	2183	74.9685	75.9733	89.9111	73.8927	54.2188	62.9786	0.180496	-0.327684
Arl6ip4(ENSMUSG00000029404)	506	489	458	599	585	497	26.2638	25.2146	25.1284	34.5624	29.772	25.0216	0.510315	0.227476
Arl6ip5(ENSMUSG00000035199)	1128	1217	1054	1131	1222	1171	50.3987	54.0671	47.5364	50.2708	54.2698	50.3448	0.87023	0.0706856
Arl6ip6(ENSMUSG00000026960)	507	454	560	422	460	521	16.0652	14.4644	18.1051	13.2876	15.6629	17.1294	0.84057	-0.100486
Arl8a(ENSMUSG00000026426)	505	556	503	452	543	767	17.3904	18.726	17.1418	15.5567	18.4104	25.351	0.754145	0.191085
Arl8b(ENSMUSG00000030105)	4885	5382	4886	4207	4142	4596	60.4912	72.7691	66.9171	55.2088	53.0045	56.515	0.480935	-0.208634
Armc1(ENSMUSG00000027599)	752	712	767	805	799	904	11.8001	11.4596	12.3821	12.6881	12.6343	14.2225	0.568802	0.185666
Armc10(ENSMUSG00000038525)	765	645	669	783	893	766	20.5626	17.4628	18.22	20.9061	24.0631	20.4235	0.395298	0.248193
Armc5(ENSMUSG00000042178)	653	727	516	541	579	511	10.8864	12.0126	8.52204	9.0052	9.61617	8.45389	0.569404	-0.197655
Armc6(ENSMUSG00000002343)	119	141	110	156	127	138	3.06816	4.16092	2.99244	4.61651	3.50341	3.656	0.79826	0.205793
Armc7(ENSMUSG00000057219)	97	69	90	85	97	124	2.41821	1.71103	2.22061	2.11808	2.38059	2.9895	0.746746	0.271881
Armc8(ENSMUSG00000032468)	1054	1062	1061	1035	1011	954	15.2797	15.8888	15.7771	15.3013	14.2605	13.7953	0.882453	-0.0653639
Armc9(ENSMUSG00000062590)	261	153	294	223	162	210	2.61468	1.50888	2.80715	2.09882	1.50318	2.46292	0.770423	-0.239315
Armcx1(ENSMUSG00000033460)	109	65	125	54	72	83	2.30975	1.30768	2.63134	1.0975	1.45673	1.66995	0.475577	-0.50436
Armcx2(ENSMUSG00000033436)	81	71	112	45	46	73	1.14315	1.06102	1.60212	0.654267	0.658882	1.06803	0.321746	-0.671638
Armcx3(ENSMUSG00000049047)	555	477	586	524	507	549	8.61378	8.03617	9.36195	8.8249	8.08595	9.02698	0.984151	-0.0187236
Armcx4(ENSMUSG00000049804)	80	75	103	68	43	71	0.411635	0.395594	0.54074	0.35023	0.222989	0.367044	0.51982	-0.48785
Armcx5(ENSMUSG00000072969)	1012	1237	1152	1150	1098	1166	10.4297	12.9306	12.0891	12.1813	11.6641	12.2558	0.96816	0.0245946
Armcx6(ENSMUSG00000050394)	27	23	28	13	20	17	0.684316	0.56795	0.691187	0.334069	0.487982	0.420023	0.53848	-0.625705
Armt1(ENSMUSG00000061759)	371	313	434	454	430	417	8.81487	7.09448	10.1809	9.55125	9.97558	9.94222	0.544834	0.233524
Arnt(ENSMUSG00000015522)	1381	1400	1342	1242	1100	1066	16.1438	17.61	16.424	15.2822	13.0753	12.9117	0.340313	-0.257316
Arntl(ENSMUSG00000055116)	583	790	508	485	454	372	9.91202	13.2454	8.71615	8.21854	7.66085	6.18486	0.165281	-0.499552
Arntl2(ENSMUSG00000040187)	36	54	71	57	60	86	0.610664	0.919822	1.20905	1.0016	1.02056	1.356	0.710751	0.35331
Arpc1a(ENSMUSG00000029621)	1569	1600	1550	1714	1686	1693	60.3981	61.4367	60.1533	65.945	64.1853	63.6921	0.718344	0.127665
Arpc1b(ENSMUSG00000029622)	4818	5841	4253	4283	5317	4354	145.378	176.932	129.706	131.431	162.254	135.453	0.858949	-0.0755758
Arpc2(ENSMUSG00000006304)	5312	6910	5478	6348	6238	6065	206.037	265.249	213.552	245.295	239.856	227.885	0.820322	0.0957448
Arpc3(ENSMUSG00000029465)	2215	2840	2312	2592	2618	2543	193.135	265.194	209.528	229.907	230.109	217.296	0.816198	0.0937225
Arpc4(ENSMUSG00000079426)	1968	2543	2011	2302	2356	2293	93.4416	125.094	98.2322	111.521	119.976	107.915	0.768126	0.112165
Arpc5(ENSMUSG00000008475)	4915	6338	5346	5994	6090	5803	152.62	196.764	168.165	186.107	187.451	176.452	0.735658	0.127716
Arpc5l(ENSMUSG00000026755)	605	612	565	544	489	613	26.5477	26.6009	25.0691	23.8871	21.2118	26.089	0.835075	-0.0966242
Arpin(ENSMUSG00000039043)	1447	1608	1342	1789	2120	1740	28.5075	32.1124	25.6638	34.3516	39.4606	34.2732	0.0977079	0.380388
Arpp19(ENSMUSG00000007656)	1449	1474	1336	1487	1769	1834	59.0422	66.7863	48.0666	56.8136	70.3493	64.15	0.291154	0.275316
Arrb1(ENSMUSG00000018909)	2592	2591	1886	1510	2001	1448	30.7262	29.4731	17.7243	15.19	20.3199	10.1855	0.123299	-0.492816
Arrb2(ENSMUSG00000060216)	82	47	65	39	53	55	2.69947	1.34941	2.41334	1.29461	1.74483	1.75602	0.680762	-0.387402
Arrdc1(ENSMUSG00000026972)	2662	2646	2439	2633	2823	2557	66.7919	69.0624	63.1183	69.5982	73.002	63.6712	0.876236	0.0663547
Arrdc2(ENSMUSG00000002910)	508	288	269	567	538	389	16.0047	8.12864	7.5007	17.5415	16.215	12.117	0.398661	0.501174
Arrdc3(ENSMUSG00000074794)	2984	4128	3068	7403	5899	5639	40.908	57.4439	42.9592	101.838	81.1377	77.1164	6.75263e-05	0.916472
Arrdc4(ENSMUSG00000042659)	1945	3207	1957	3778	3203	3260	28.228	49.6699	28.0242	54.5125	48.4706	44.8338	0.0874739	0.549769
Arsa(ENSMUSG00000022620)	456	501	426	302	273	324	7.78005	8.21952	7.58111	4.74749	4.44971	5.19309	0.0297354	-0.602604
Arsb(ENSMUSG00000042082)	721	750	579	464	549	527	10.0396	10.3407	8.00354	6.40442	7.58254	7.27601	0.137071	-0.393805
Arsg(ENSMUSG00000020604)	152	122	129	113	149	102	2.71032	2.02044	2.17974	1.85682	2.95328	1.64087	0.887872	-0.131292
Arsk(ENSMUSG00000021592)	254	243	271	210	229	212	4.38011	4.31692	4.93513	3.5777	3.92298	3.60681	0.694998	-0.221804
Art3(ENSMUSG00000034842)	395	513	297	479	732	691	15.2294	23.1014	12.8403	18.4666	28.5318	25.364	0.109321	0.680624
Artn(ENSMUSG00000028539)	16	15	14	38	39	36	0.456952	0.467078	0.364075	1.06755	1.02018	0.985985	0.0602576	1.34546
Arv1(ENSMUSG00000031982)	314	207	288	391	437	337	2.80027	4.55603	2.40963	4.51371	4.64649	3.59386	0.0859248	0.539328
Arvcf(ENSMUSG00000000325)	188	165	182	151	162	212	2.06637	1.76438	2.06912	1.78671	1.74407	2.35196	0.998246	-0.010751
As3mt(ENSMUSG00000003559)	951	901	815	765	857	712	28.8255	27.4451	24.9384	23.1956	25.951	21.2245	0.597263	-0.17508
Asah1(ENSMUSG00000031591)	4080	4381	4587	3788	3696	3618	89.5744	96.6086	101.921	82.4236	79.82	77.4666	0.460551	-0.215401
Asah2(ENSMUSG00000024887)	595	427	526	436	498	531	5.71759	4.18074	5.0911	4.13054	4.74652	5.01367	0.908582	-0.0649733
Asap1(ENSMUSG00000022377)	1111	1826	1186	1222	926	910	10.1256	17.3964	11.2967	11.2609	8.44697	7.97023	0.428025	-0.408516
Asap2(ENSMUSG00000052632)	1327	1435	1328	1159	1171	1058	11.7073	12.6146	11.6783	10.3193	10.298	9.28246	0.346866	-0.253503
Asap3(ENSMUSG00000036995)	33	29	40	112	149	202	0.327588	0.286875	0.385646	1.0766	1.36651	1.80382	2.30713e-05	2.19833
Asb1(ENSMUSG00000026311)	164	152	154	162	168	169	1.80017	1.70975	2.86606	1.93798	2.08793	2.09645	0.905033	0.103218
Asb11(ENSMUSG00000031382)	63	155	134	91	60	52	2.92991	7.19399	6.41245	4.29823	2.84762	2.5347	0.34898	-0.77118
Asb13(ENSMUSG00000033781)	492	497	552	575	483	574	10.9487	11.2917	14.5071	12.734	10.3983	12.0507	0.829786	0.099736
Asb16(ENSMUSG00000034768)	21	16	15	21	31	50	0.452883	0.350597	0.322015	0.451242	0.591105	0.904577	0.254214	0.988579
Asb2(ENSMUSG00000021200)	254	294	260	235	227	342	5.6039	6.19163	5.97369	5.19337	5.31522	7.29373	0.995721	0.0122231
Asb3(ENSMUSG00000020305)	244	208	273	269	258	254	5.31638	4.80614	6.08348	5.48757	5.63939	5.63837	0.848321	0.122477
Asb6(ENSMUSG00000039483)	308	338	313	379	387	356	4.81356	5.04721	4.70256	6.01145	6.18982	5.55838	0.562095	0.244768
Asb7(ENSMUSG00000030509)	746	728	647	515	609	453	8.68887	8.95796	7.74517	5.99801	7.08749	5.38068	0.112797	-0.409981
Asb8(ENSMUSG00000048175)	752	935	676	634	744	565	21.2809	27.5574	19.6002	17.9371	21.8747	16.7701	0.401875	-0.262034
Ascc1(ENSMUSG00000044475)	455	456	388	384	422	439	18.9454	18.8257	17.4039	21.4693	21.7079	19.1139	0.943382	-0.0430426
Ascc2(ENSMUSG00000020412)	1817	1659	1637	1542	1473	1499	19.1938	18.2559	18.3024	15.9054	15.0982	16.1943	0.609922	-0.163025
Ascc3(ENSMUSG00000038774)	1505	1553	1235	1059	1077	1163	10.3626	11.0485	8.48478	7.64388	7.52051	7.86534	0.123212	-0.361309
Ascl2(ENSMUSG00000009248)	83	33	66	142	197	180	4.55279	2.56609	3.56414	8.80169	11.2017	9.05218	0.000163572	1.52144
Asf1a(ENSMUSG00000019857)	229	303	276	253	287	223	10.3947	12.155	10.5498	9.03802	12.2121	7.06581	0.930525	-0.0630503
Asf1b(ENSMUSG00000005470)	108	143	98	31	40	44	3.50206	4.57177	3.15682	0.999377	1.26633	1.40822	0.00109692	-1.58006
Ash1l(ENSMUSG00000028053)	3354	3464	3034	3165	3338	3171	14.9032	15.2799	13.5345	14.1765	14.6671	13.4855	0.991748	-0.00813298
Ash2l(ENSMUSG00000031575)	1170	1110	966	895	1146	970	26.1186	23.0565	21.8465	19.7375	25.3967	21.1491	0.823756	-0.0907459
Asic1(ENSMUSG00000023017)	86	61	76	73	79	83	1.52828	1.06868	1.35112	1.29805	1.39017	1.43363	0.941117	0.089948
Asic2(ENSMUSG00000020704)	31	31	40	26	12	28	0.524906	0.517912	0.740891	0.427812	0.216731	0.502529	0.523678	-0.611785
Asl(ENSMUSG00000025533)	688	673	561	561	637	558	19.7269	18.5353	16.2769	15.7576	18.9782	16.5652	0.793952	-0.112354
Asna1(ENSMUSG00000052456)	739	769	705	728	681	656	36.8499	38.0085	34.7442	36.8868	33.5904	31.1217	0.855988	-0.0819665
Asns(ENSMUSG00000029752)	429	485	366	1084	1471	1102	13.1106	14.8246	11.3291	32.9801	44.526	33.0109	8.89913e-09	1.53406
Asnsd1(ENSMUSG00000026095)	948	960	991	1060	1001	855	27.0424	27.7969	30.7606	31.2198	29.1268	23.0213	0.962961	0.0255194
Aspa(ENSMUSG00000020774)	95	120	110	153	83	120	3.79119	6.44543	4.77007	6.32083	4.58379	5.14225	0.873544	0.150398
Aspg(ENSMUSG00000037686)	308	274	376	341	192	159	5.35955	4.99006	6.65384	6.13412	3.44862	2.85262	0.499234	-0.454958
Asph(ENSMUSG00000028207)	2038	1726	1755	1328	1586	1595	32.4184	28.5205	28.2463	22.7818	26.4114	26.1728	0.293048	-0.275249
Aspm(ENSMUSG00000033952)	164	131	375	11	28	43	0.877814	0.669579	2.2401	0.092896	0.148489	0.257964	0.0303264	-3.01726
Aspn(ENSMUSG00000021388)	678	756	693	850	627	787	16.6874	19.1776	17.6948	20.9673	15.5572	19.3705	0.794261	0.108424
Asprv1(ENSMUSG00000033508)	112	71	113	187	90	235	1.26954	0.92881	1.00859	2.23257	1.04848	3.7108	0.359298	0.803433
Aspscr1(ENSMUSG00000025142)	823	830	776	707	833	686	26.5902	27.3646	25.5959	24.4363	28.9122	22.0032	0.79099	-0.108191
Asrgl1(ENSMUSG00000024654)	202	153	191	158	190	167	2.3778	1.82381	2.26368	1.86184	2.22813	1.93911	0.941516	-0.0696182
Ass1(ENSMUSG00000076441)	909	991	790	723	738	920	29.4974	31.8023	25.625	23.3785	24.0046	28.9181	0.643784	-0.156805
Aste1(ENSMUSG00000032567)	192	151	175	248	213	203	4.82055	4.29232	4.33086	7.20497	5.53367	4.67397	0.454357	0.373105
Astn1(ENSMUSG00000026587)	100	101	86	111	98	110	1.06735	0.946978	1.00028	0.881304	0.768238	0.843429	0.859409	0.170576
Astn2(ENSMUSG00000028373)	43	48	18	29	28	38	0.470906	0.681266	0.251278	0.318009	0.388798	0.414354	0.901304	-0.176222
Asxl1(ENSMUSG00000042548)	2970	3149	3164	3213	3733	3065	21.8089	22.8163	23.3778	23.6378	27.0784	22.279	0.723598	0.126667
Asxl2(ENSMUSG00000037486)	1478	1787	1482	1532	1630	1586	8.93332	11.9988	8.83387	8.83126	9.49417	9.69859	0.97697	0.0199081
Asxl3(ENSMUSG00000045215)	24	21	14	12	29	29	0.0997056	0.0853643	0.0587233	0.0503027	0.118602	0.116129	0.856079	0.265381
Atad1(ENSMUSG00000013662)	2547	2705	2674	2807	2724	2544	52.5524	57.2675	56.7754	58.0761	56.2293	52.2084	0.923252	0.0446002
Atad2(ENSMUSG00000022360)	579	531	527	233	312	372	5.17468	4.79535	4.76127	2.09102	2.78687	3.30024	0.000598066	-0.818718
Atad2b(ENSMUSG00000052812)	987	1005	848	947	883	846	6.9748	6.74582	5.91173	6.43364	5.98447	6.19688	0.87763	-0.0677494
Atad3a(ENSMUSG00000029036)	978	1034	860	1260	1472	1205	20.973	21.9968	17.915	26.8196	30.97	25.0123	0.0261874	0.473573
Atad5(ENSMUSG00000017550)	336	312	316	164	191	201	2.74533	2.84595	2.75986	1.50822	1.55314	2.00547	0.0166707	-0.776899
Atat1(ENSMUSG00000024426)	207	168	201	180	153	189	4.35753	3.82757	3.7709	3.75577	3.1855	3.39288	0.872554	-0.126759
Atcay(ENSMUSG00000034958)	28	21	46	37	7	20	0.360757	0.263179	0.581535	0.47113	0.0941024	0.258763	0.72238	-0.55848
Ate1(ENSMUSG00000030850)	1134	1067	1052	1163	1094	1306	16.1087	15.5516	15.3633	16.2107	15.1432	16.8284	0.657602	0.148443
Atf1(ENSMUSG00000023027)	1020	1125	970	807	927	835	26.0893	31.2307	27.0874	22.0551	23.0835	21.573	0.346255	-0.259251
Atf2(ENSMUSG00000027104)	1253	1217	1247	1190	1130	1230	17.4272	17.1525	17.9897	16.8669	15.7136	16.9072	0.918076	-0.0492214
Atf3(ENSMUSG00000026628)	173	590	1472	306	153	290	4.48102	15.1219	38.0182	7.89771	3.90006	7.24517	0.508371	-1.56107
Atf4(ENSMUSG00000042406)	1668	1802	1532	2110	1988	1884	60.1565	63.9252	55.0176	75.5184	70.1491	66.115	0.287808	0.276603
Atf5(ENSMUSG00000038539)	202	200	247	322	348	333	6.97842	6.79857	10.359	11.0974	13.4235	13.2532	0.0501185	0.644487
Atf6(ENSMUSG00000026663)	2041	2398	2132	2369	2370	2143	14.1566	16.4954	14.6864	16.153	16.1692	14.6231	0.835075	0.085635
Atf6b(ENSMUSG00000015461)	813	896	860	742	773	838	16.8475	18.198	17.5287	15.2469	15.7697	16.9426	0.786494	-0.10833
Atf7(ENSMUSG00000099083)	1379	1349	1325	1565	1631	1430	10.2781	10.2576	13.6267	11.7366	11.5886	10.6831	0.472386	0.207981
Atf7ip(ENSMUSG00000030213)	2071	1668	1727	1948	2179	2361	12.7836	10.4976	10.4617	12.0636	13.4177	14.6739	0.315248	0.263209
Atg10(ENSMUSG00000021619)	169	152	151	129	99	99	38.758	19.2871	25.6717	11.218	3.76833	15.9028	0.352163	-0.513211
Atg101(ENSMUSG00000037204)	764	870	732	904	1123	836	48.3562	55.0173	42.4504	55.796	66.5581	52.1522	0.276882	0.294096
Atg12(ENSMUSG00000032905)	1006	947	1178	1159	940	962	23.9067	23.0195	28.639	27.6272	22.2938	22.7641	0.982848	-0.0168213
Atg13(ENSMUSG00000027244)	943	972	942	1112	1153	1173	14.0492	14.4417	14.0077	16.4669	17.1025	17.3392	0.281067	0.284856
Atg14(ENSMUSG00000037526)	514	507	479	684	557	490	7.87188	7.75693	7.33644	10.4113	8.48456	7.43262	0.513385	0.22374
Atg16l1(ENSMUSG00000026289)	520	575	574	804	815	642	7.67352	8.66255	8.63943	11.7223	12.1375	9.52194	0.0590408	0.45582
Atg16l2(ENSMUSG00000047767)	155	108	153	167	210	193	1.84838	1.37253	2.27367	2.5635	2.59389	2.56472	0.35033	0.468219
Atg2a(ENSMUSG00000024773)	851	879	838	936	1037	908	8.57916	8.39971	7.63979	8.59515	8.68388	8.51967	0.56575	0.183719
Atg2b(ENSMUSG00000041341)	1055	1048	1013	1116	1429	1277	5.17072	5.14891	4.98557	5.41195	6.98312	6.3047	0.213488	0.31229
Atg3(ENSMUSG00000022663)	832	984	779	789	890	919	22.0845	25.7385	20.7651	20.9001	23.2295	23.6287	0.976204	0.0214577
Atg4a(ENSMUSG00000079418)	478	442	506	436	432	468	11.3344	10.5962	12.2221	10.2785	10.2039	11.064	0.884727	-0.0776942
Atg4b(ENSMUSG00000026280)	788	786	814	764	763	752	10.2816	11.1015	10.7735	9.0447	9.0127	10.1698	0.920481	-0.0502082
Atg4c(ENSMUSG00000028550)	336	373	346	301	372	363	6.96856	7.7692	7.30821	6.14697	7.77233	7.59695	0.995771	-0.00754404
Atg4d(ENSMUSG00000002820)	997	1053	1220	1287	940	1026	8.62989	9.06182	10.4607	10.9859	8.03811	8.85098	0.990499	0.00924778
Atg5(ENSMUSG00000038160)	803	850	846	834	736	847	19.1904	20.719	20.5801	19.9631	17.5601	20.3699	0.956181	-0.0303471
Atg7(ENSMUSG00000030314)	872	976	881	833	899	769	14.7683	15.6392	14.301	13.5981	15.0157	11.4154	0.786284	-0.107321
Atg9a(ENSMUSG00000033124)	1356	1596	1384	1379	1549	1340	18.5088	21.4482	18.687	18.8687	20.8755	18.3875	0.996847	-0.00365541
Atic(ENSMUSG00000026192)	1398	1257	1070	1134	1346	1214	28.2662	25.4052	21.6684	22.8854	27.0281	24.2174	0.995721	0.00525695
Atl1(ENSMUSG00000021066)	64	57	73	67	50	85	2.12554	1.59672	1.68677	1.54224	1.43935	2.3713	0.959589	0.0741279
Atl2(ENSMUSG00000059811)	1812	2127	1978	1684	1645	1547	30.7888	36.6307	33.8108	28.2967	27.4577	25.5435	0.324655	-0.260452
Atl3(ENSMUSG00000024759)	3065	2943	3081	4012	4253	3763	23.7408	24.1403	25.1729	31.7719	33.6655	29.7872	0.0563288	0.421049
Atm(ENSMUSG00000034218)	1767	1252	1492	750	984	1144	10.3788	6.3169	7.36848	4.6034	6.29122	6.17047	0.0697884	-0.633571
Atmin(ENSMUSG00000047388)	1098	1179	859	1000	1176	1115	9.46618	10.1772	7.33873	8.5398	10.3674	9.61883	0.831652	0.0889482
Atn1(ENSMUSG00000004263)	1395	1597	1216	1129	1217	1164	16.6796	18.6212	14.2218	13.4076	14.4166	13.7951	0.372027	-0.242092
Atoh1(ENSMUSG00000073043)	705	332	841	744	567	666	20.8726	9.70572	24.7435	22.0445	16.7111	19.3749	0.937254	0.0837466
Atoh8(ENSMUSG00000037621)	50	32	42	56	40	40	1.29016	0.814347	1.06046	1.43685	1.01575	1.004	0.914604	0.14612
Atox1(ENSMUSG00000018585)	416	462	414	445	442	559	96.809	105.265	100.395	105.531	99.4355	110.032	0.656562	0.181314
Atp10a(ENSMUSG00000025324)	228	136	143	85	103	108	2.18784	1.59344	1.33266	0.790198	0.970743	1.00198	0.172808	-0.762709
Atp10b(ENSMUSG00000055415)	5376	7145	4615	4268	4408	3708	35.436	47.0654	30.4274	27.9341	28.8186	24.2766	0.180834	-0.447289
Atp11a(ENSMUSG00000031441)	1417	1360	1236	1309	1338	1489	9.09783	9.78953	7.80407	7.78288	8.51594	9.28898	0.887969	0.0611676
Atp11b(ENSMUSG00000037400)	5753	7562	6652	6264	5316	5869	64.7031	87.2031	76.7084	70.7018	59.9641	66.1077	0.587611	-0.174722
Atp11c(ENSMUSG00000062949)	909	814	793	1060	1032	942	8.99358	8.52633	8.19122	10.6341	10.3639	9.53464	0.282638	0.28664
Atp12a(ENSMUSG00000022229)	12663	13529	21174	35692	16454	26478	159.383	169.7	266.735	446.246	206.051	330.523	0.321171	0.746324
Atp13a1(ENSMUSG00000031862)	1166	1232	1106	1147	1418	1246	15.6601	16.2889	14.633	15.2494	18.8539	16.5976	0.688224	0.139519
Atp13a2(ENSMUSG00000036622)	509	468	495	370	386	647	7.52383	6.79783	7.17903	5.39699	5.64981	9.41558	0.958463	-0.0520415
Atp13a3(ENSMUSG00000022533)	5717	5389	4694	4698	5601	4970	46.6932	44.8791	39.1754	38.3914	45.6962	40.8018	0.950107	-0.031735
Atp1a1(ENSMUSG00000033161)	52508	69962	67606	73574	58255	64082	725.364	951.04	922.964	1008.59	797.564	871.962	0.920196	0.0628826
Atp1a2(ENSMUSG00000007097)	376	432	346	649	395	547	3.12662	3.6278	2.84523	5.50765	3.00664	4.27493	0.233832	0.482318
Atp1a3(ENSMUSG00000040907)	41	29	35	37	16	32	0.600484	0.423871	0.510757	0.546527	0.244944	0.464853	0.820652	-0.29094
Atp1b1(ENSMUSG00000026576)	38723	48267	50263	67581	47549	60078	1017	1255.3	1334	1766.2	1240.86	1552.59	0.259855	0.370681
Atp1b2(ENSMUSG00000041329)	111	136	100	108	94	144	2.32362	2.8049	2.10484	2.24067	1.96558	2.9111	0.997406	0.0163546
Atp1b3(ENSMUSG00000032412)	1208	1282	1008	982	1063	1183	35.6755	38.1878	30.1481	29.0317	31.4041	34.6859	0.803512	-0.0968641
Atp23(ENSMUSG00000025436)	51	51	60	91	89	69	4.2005	4.04497	4.59504	7.01353	7.62055	4.79617	0.358466	0.636534
Atp2a2(ENSMUSG00000029467)	7441	9036	7651	7623	7918	8366	78.8474	97.2038	80.5941	80.8813	84.3933	88.6357	0.997541	0.00632485
Atp2a3(ENSMUSG00000020788)	20354	21897	19112	16613	17829	15962	231.268	245.332	213.545	186.801	200.146	179.123	0.393729	-0.265384
Atp2b1(ENSMUSG00000019943)	7420	11490	8511	20168	11377	13879	64.8255	103.929	76.4742	172.273	98.445	121.015	0.168411	0.749472
Atp2b2(ENSMUSG00000030302)	30	22	16	25	6	21	0.243313	0.148971	0.153032	0.177438	0.0570504	0.146096	0.793902	-0.37149
Atp2b3(ENSMUSG00000031376)	27	32	39	29	13	49	0.192334	0.274692	0.290741	0.254595	0.0968953	0.34235	0.969157	-0.0887342
Atp2b4(ENSMUSG00000026463)	2225	2282	1752	1503	1848	2606	13.8851	15.4946	11.5058	9.40962	11.6242	16.0723	0.949494	-0.0520681
Atp2c1(ENSMUSG00000032570)	1658	1613	1426	1375	1359	1494	22.4593	22.5961	20.4747	19.9347	19.0283	20.0186	0.701549	-0.134
Atp2c2(ENSMUSG00000034112)	3592	3538	2899	2299	2477	2436	69.1509	64.9279	53.7118	42.1496	46.3221	46.2918	0.0305423	-0.457568
Atp5a1(ENSMUSG00000025428)	28247	32119	27432	31560	31010	27611	663.984	750.016	646.534	737.481	720.325	638.545	0.918303	0.0574616
Atp5b(ENSMUSG00000025393)	32729	37205	32771	35593	33924	33750	1003.68	1123.3	1004.51	1086.54	1020.45	994.427	0.970794	0.0266401
Atp5c1(ENSMUSG00000025781)	6753	7398	6560	7622	6990	6352	398.833	437.735	393.972	453.564	410.683	357.112	0.943382	0.0358377
Atp5d(ENSMUSG00000003072)	5574	6442	5349	6216	5599	5027	512.888	585.923	498.862	573.511	510.517	441.316	0.962662	-0.0251556
Atp5e(ENSMUSG00000016252)	1420	1674	1317	1310	1523	1633	928.096	1180.34	990.933	983.071	1034.78	837.307	0.941398	0.0377508
Atp5f1(ENSMUSG00000000563)	6088	6877	6297	6732	6395	6148	340.56	365.444	342.211	363.153	338.285	319.591	0.976923	0.0194794
Atp5g1(ENSMUSG00000006057)	2232	2753	1951	1937	2611	2527	365.128	449.461	329.224	316.012	414.859	367.626	0.936789	0.04937
Atp5g2(ENSMUSG00000062683)	2852	3012	2638	3132	3234	3018	431.791	453.038	409.913	474.891	481.037	420.431	0.617926	0.160691
Atp5g3(ENSMUSG00000018770)	7548	8912	6786	8232	8216	8279	978.625	1129.19	902.488	1063.77	1040.53	969.958	0.792934	0.108871
Atp5h(ENSMUSG00000034566)	3372	3945	3058	3555	3447	3291	594.955	695.451	565.751	640.818	597.325	508.979	0.995721	0.00807376
Atp5j(ENSMUSG00000022890)	1951	2358	1914	2001	2011	2262	217.035	257.274	214.148	223.252	221.783	242.746	0.953231	0.0315642
Atp5j2(ENSMUSG00000038690)	2152	2502	2086	2170	2139	2461	205.042	236.262	197.574	211.163	207.524	249.701	0.965283	0.025792
Atp5k(ENSMUSG00000050856)	219	192	119	161	181	329	291.054	301.977	196.514	270.101	281.845	335.635	0.73774	0.359198
Atp5l(ENSMUSG00000038717)	2033	2459	1975	2305	2303	2443	510.921	607.342	519.475	585.242	560.497	526.913	0.672281	0.1445
Atp5o(ENSMUSG00000022956)	4365	5690	4426	4834	5068	4437	436.738	568.301	450.259	486.132	507.586	416.356	0.998986	0.00610179
Atp5s(ENSMUSG00000054894)	230	221	231	172	151	188	7.47347	8.47859	8.17553	5.97445	6.05747	7.37453	0.412301	-0.399454
Atp5sl(ENSMUSG00000057229)	1036	842	866	1000	877	841	26.8973	22.8369	23.7094	24.705	21.4546	20.7594	0.998986	0.00182206
Atp6ap1(ENSMUSG00000019087)	2495	2760	2092	2325	2436	2431	69.3952	79.402	59.7837	64.8708	67.1463	68.8938	0.985911	-0.0114275
Atp6ap2(ENSMUSG00000031007)	2431	2588	2465	2669	2633	2825	85.0662	96.6455	89.4799	96.0875	95.6526	99.322	0.692344	0.136999
Atp6v0a1(ENSMUSG00000019302)	2859	3556	2680	3114	3275	2746	41.7955	50.9792	36.0868	41.7894	50.0147	35.9441	0.965767	0.0264083
Atp6v0a2(ENSMUSG00000038023)	2327	2867	2894	2758	2159	2557	22.944	28.2086	28.5132	27.0719	21.1707	25.0187	0.803928	-0.0952975
Atp6v0a4(ENSMUSG00000038600)	57	78	41	49	51	59	0.241813	0.353887	0.162255	0.213743	0.236744	0.292799	0.922777	-0.123799
Atp6v0b(ENSMUSG00000033379)	1492	1607	1691	1438	1336	1451	127.015	132.263	146.978	122.361	110.156	117.472	0.606886	-0.163416
Atp6v0c(ENSMUSG00000024121)	3645	4206	4236	4509	4390	4461	216.295	261.647	243.769	287.073	273.034	261.16	0.617926	0.16277
Atp6v0d1(ENSMUSG00000013160)	1615	2170	1830	1857	1465	1641	72.2803	96.1729	83.2161	81.8018	65.2667	71.8448	0.614734	-0.158044
Atp6v0e(ENSMUSG00000015575)	1000	1128	1133	1139	922	1055	115.953	135.028	135.875	127.665	107.741	116.506	0.920196	-0.0475658
Atp6v0e2(ENSMUSG00000039347)	778	733	704	618	553	658	28.2635	26.3238	25.6362	22.0493	19.7249	23.077	0.388387	-0.259088
Atp6v1a(ENSMUSG00000052459)	2463	2891	2492	2482	2631	2707	33.6387	39.6419	34.5223	33.9882	35.8424	36.6725	0.985911	0.0144817
Atp6v1b2(ENSMUSG00000006273)	1859	2378	2168	2646	2487	2448	35.9491	45.6059	41.9132	51.0038	47.6731	46.8572	0.327116	0.262586
Atp6v1c1(ENSMUSG00000022295)	750	766	819	873	723	798	22.1777	22.9241	24.6779	25.9137	21.3946	23.4384	0.912091	0.0530956
Atp6v1d(ENSMUSG00000021114)	803	1020	1022	1031	805	931	12.4855	16.1369	16.2637	16.1196	12.4899	14.2763	0.970791	-0.0212991
Atp6v1e1(ENSMUSG00000019210)	1877	2267	2324	2546	2028	2217	81.181	98.526	101.865	109.927	86.4767	92.1027	0.825316	0.0886349
Atp6v1f(ENSMUSG00000004285)	799	876	729	804	838	768	99.8763	105.327	91.8671	100.459	100.186	84.1377	0.973016	0.022373
Atp6v1g1(ENSMUSG00000039105)	1536	1768	1491	1428	1531	1482	87.4037	100.349	85.3611	81.4235	86.3979	82.8128	0.812808	-0.0914718
Atp6v1g2(ENSMUSG00000024403)	64	49	52	65	78	78	2.31497	1.67161	1.41007	1.9748	1.75124	1.5964	0.596194	0.437045
Atp6v1h(ENSMUSG00000033793)	1374	1655	1489	1807	1540	1579	40.8626	50.2443	44.866	54.2639	45.8613	46.6849	0.672281	0.143695
Atp7a(ENSMUSG00000033792)	1189	1218	1368	1248	1185	1356	7.8892	8.22825	9.26711	8.30161	7.87047	9.00819	0.96816	0.0224651
Atp7b(ENSMUSG00000006567)	252	295	179	311	315	278	1.95075	2.24181	1.43974	2.37073	2.39844	2.11714	0.440767	0.336865
Atp8a1(ENSMUSG00000037685)	2565	3106	2836	2933	2415	2792	19.1477	21.955	21.1957	23.2164	18.1592	20.1649	0.921243	-0.044602
Atp8a2(ENSMUSG00000021983)	1096	999	1321	988	816	852	26.0935	32.0648	43.4031	18.1669	19.286	14.483	0.198143	-0.347663
Atp8b1(ENSMUSG00000039529)	7356	8464	7927	6813	6507	5945	57.3925	66.4002	62.52	53.1563	50.7234	46.2104	0.303458	-0.283279
Atp8b2(ENSMUSG00000060671)	141	119	133	122	98	115	1.84651	1.20197	1.41987	1.14234	0.928696	1.7103	0.796197	-0.214729
Atp8b5(ENSMUSG00000028457)	68	32	76	100	101	160	1.52283	0.776518	1.73105	2.22317	2.37387	3.76906	0.0769244	1.04693
Atp9a(ENSMUSG00000027546)	7214	8325	6102	5869	6082	5353	107.71	121.016	88.9571	86.6126	88.7579	77.5469	0.249306	-0.303006
Atp9b(ENSMUSG00000024566)	1402	1391	1287	1345	1592	1287	12.9322	12.5996	12.1642	12.2444	14.9346	12.8318	0.87393	0.0676683
Atpaf1(ENSMUSG00000028710)	1014	881	780	917	1058	850	19.3884	17.1857	14.5925	17.6393	21.0231	15.3354	0.812618	0.0954647
Atpaf2(ENSMUSG00000042709)	458	472	360	400	478	424	14.6105	14.6632	11.1928	12.6378	14.8887	13.0884	0.96506	0.0321483
Atpif1(ENSMUSG00000054428)	1260	1410	1174	1105	1263	1298	296.248	329.041	291.359	268.26	290.843	260.366	0.912623	-0.049233
Atr(ENSMUSG00000032409)	746	710	736	653	754	722	5.26533	5.14327	5.49659	4.66025	5.27645	5.2026	0.969007	-0.0250549
Atraid(ENSMUSG00000013622)	915	867	916	811	809	758	72.0658	67.5351	72.5575	64.2508	61.8114	55.942	0.625816	-0.165442
Atrip(ENSMUSG00000025646)	353	465	330	347	372	321	9.61337	14.2122	10.1895	12.3426	12.0465	9.58335	0.812839	-0.121698
Atrn(ENSMUSG00000027312)	1738	1649	1513	1642	1770	1770	9.98783	9.46622	8.70198	9.37566	10.1046	10.1389	0.798583	0.098165
Atrnl1(ENSMUSG00000054843)	3694	4789	3392	2556	2782	3004	35.1798	43.3862	31.8682	22.6531	24.662	27.1948	0.0436408	-0.488471
Atrx(ENSMUSG00000031229)	3827	3379	3923	3252	3679	3058	23.7321	21.9048	26.5648	20.1048	24.992	18.8912	0.691383	-0.140035
Atxn1(ENSMUSG00000046876)	1405	1513	1597	923	982	874	7.01574	7.58649	7.93635	4.60965	4.83066	4.29135	0.000310154	-0.682559
Atxn10(ENSMUSG00000016541)	761	687	667	588	723	636	26.4468	23.3388	26.5731	19.3534	24.2531	22.9586	0.812624	-0.102525
Atxn1l(ENSMUSG00000069895)	964	1193	909	986	1032	945	7.42264	10.1091	6.82171	6.69692	6.95971	6.39881	0.950723	-0.0292227
Atxn2(ENSMUSG00000042605)	1025	1184	1130	944	1155	1114	14.1608	16.1611	13.0742	11.9064	14.4771	12.1866	0.938338	-0.0366985
Atxn2l(ENSMUSG00000032637)	2508	2718	2548	2248	2382	2196	31.7881	35.552	31.9467	29.1815	32.9574	29.8163	0.588251	-0.169411
Atxn3(ENSMUSG00000021189)	1031	952	1148	993	1071	1054	11.8206	10.6037	12.9283	11.0019	11.6114	11.9109	0.987738	0.0101375
Atxn7(ENSMUSG00000021738)	1282	1658	1282	1558	1323	1329	9.53649	12.5402	9.6041	11.6462	9.7602	9.85341	0.984904	0.0160518
Atxn7l1(ENSMUSG00000020564)	602	584	532	529	605	665	6.62197	6.93491	7.10259	6.79261	7.67691	9.31668	0.859284	0.0842755
Atxn7l2(ENSMUSG00000048997)	108	105	91	130	90	69	1.99055	1.85359	1.86201	2.39117	1.61008	1.50222	0.968409	-0.0560385
Atxn7l3(ENSMUSG00000059995)	1064	1195	1187	1061	1116	1084	15.4809	17.3813	17.0134	15.2485	16.2198	15.7767	0.88883	-0.0613687
Atxn7l3b(ENSMUSG00000074748)	3045	3263	2585	3208	3193	3011	47.9234	52.1115	41.4525	50.6686	50.3359	47.5979	0.796952	0.10061
Auh(ENSMUSG00000021460)	349	369	445	497	489	473	13.9726	15.4948	18.0366	18.1991	17.7619	16.3288	0.284035	0.34399
Aunip(ENSMUSG00000078521)	39	26	40	5	9	32	1.69058	1.12914	1.76395	0.224826	0.403637	1.32707	0.226316	-1.17558
Aup1(ENSMUSG00000068328)	2033	1937	2007	2107	1870	1969	59.4618	56.5213	53.4796	60.0504	52.0977	55.9575	0.988478	0.00928837
Aurka(ENSMUSG00000027496)	123	142	182	29	24	58	3.39091	3.93041	5.02056	0.808585	0.669974	1.58773	4.39798e-06	-1.99173
Aurkaip1(ENSMUSG00000065990)	833	1004	887	930	900	863	59.3295	66.6139	62.1567	66.9162	60.8358	56.7102	1	0.00263647
Aurkb(ENSMUSG00000020897)	155	166	248	32	73	79	4.53075	4.76533	7.12796	0.929221	2.12516	2.22882	0.00154703	-1.61177
Auts2(ENSMUSG00000029673)	546	750	281	312	469	336	4.80225	6.1496	5.23754	2.66225	7.03575	3.02038	0.614936	-0.473556
Aven(ENSMUSG00000003604)	498	554	431	460	530	445	16.3412	18.5063	15.4096	15.3125	17.0857	13.8824	0.96506	-0.0282615
Avil(ENSMUSG00000025432)	44	45	59	59	39	50	0.658686	0.651375	0.856668	0.864784	0.564416	0.723567	0.999865	0.0160516
Avl9(ENSMUSG00000029787)	2777	3249	3663	3623	2968	3548	22.3645	26.4951	29.9342	29.1376	23.8516	28.5505	0.840188	0.0832999
Avpi1(ENSMUSG00000018821)	163	275	153	136	127	139	10.2116	16.857	9.6037	8.51935	7.84782	8.04646	0.345306	-0.53198
Avpr1a(ENSMUSG00000020123)	30	25	25	38	32	34	0.446722	0.439416	0.552874	0.518311	0.394898	0.675279	0.725979	0.39441
Avpr1b(ENSMUSG00000026432)	96	63	73	72	73	63	1.31963	0.868142	1.07112	1.01607	0.973219	0.86042	0.905269	-0.143838
Axin1(ENSMUSG00000024182)	1140	1531	1102	1140	1174	948	15.6544	21.7261	15.2714	16.1622	16.9864	13.321	0.591318	-0.189156
Axin2(ENSMUSG00000000142)	448	217	348	193	183	137	5.42029	4.05399	6.67536	2.35264	2.05609	1.45099	0.135865	-0.971012
Axl(ENSMUSG00000002602)	736	780	761	755	710	880	8.50688	8.98312	8.78682	8.65991	8.17459	10.0927	0.899912	0.060507
Azi2(ENSMUSG00000039285)	2193	2469	2329	2652	2357	2373	35.5347	44.0085	38.4966	43.5523	39.9581	39.1454	0.803928	0.0968231
Azin1(ENSMUSG00000037458)	4255	13278	3947	4100	2576	3922	56.9495	189.359	55.8101	55.6446	35.7356	53.5518	0.549605	-0.987601
Azin2(ENSMUSG00000028789)	52	54	65	78	71	129	1.51765	1.6352	2.16249	2.63656	1.99251	3.82556	0.263592	0.718499
B230118H07Rik(ENSMUSG00000027165)	177	172	169	136	108	122	8.01912	8.44187	9.8455	7.79672	10.3061	5.99588	0.363703	-0.484035
B230219D22Rik(ENSMUSG00000045767)	1558	1502	1459	1684	1697	1899	20.0562	19.804	19.2291	21.8855	21.9932	24.6488	0.372027	0.241905
B230307C23Rik(ENSMUSG00000080717)	752	502	694	684	702	626	2.62267	2.42104	2.54275	2.18284	2.66107	190.139	0.908582	0.0599886
B2m(ENSMUSG00000060802)	3679	3992	4409	4545	3856	4307	365.127	397.419	444.812	450.656	377.857	397.857	0.821379	0.0905116
B3galnt1(ENSMUSG00000043300)	83	87	68	52	49	65	2.51002	2.68817	2.1001	1.60782	1.51636	1.98608	0.516808	-0.500798
B3galnt2(ENSMUSG00000039242)	589	377	568	756	867	1170	8.42853	5.44475	8.24933	10.7988	12.3668	16.606	0.0305264	0.877943
B3galt2(ENSMUSG00000033849)	63	35	97	37	26	42	0.358558	0.211647	0.575764	0.215788	0.152042	0.246848	0.389768	-0.882606
B3galt4(ENSMUSG00000067370)	98	47	87	82	78	85	3.958	1.88424	3.48145	3.27094	3.10146	3.33176	0.937135	0.0892878
B3galt5(ENSMUSG00000074892)	8341	12165	11165	10844	9015	9623	88.6099	129.902	119.61	115.414	95.3669	102.066	0.849574	-0.0831836
B3galt6(ENSMUSG00000050796)	211	125	166	199	297	203	3.8553	2.38666	3.16739	3.69182	5.71736	3.9038	0.358908	0.490457
B3gat2(ENSMUSG00000026156)	52	117	79	108	60	76	0.545288	1.22064	0.827605	1.12938	0.624594	0.789864	1	0.000827235
B3gat3(ENSMUSG00000071649)	439	467	414	365	343	411	16.6665	17.37	15.5553	13.7794	12.7298	15.0346	0.581147	-0.219877
B3glct(ENSMUSG00000051950)	393	432	437	312	347	300	5.17816	6.42771	7.00098	4.05981	5.61425	4.30859	0.268445	-0.378152
B3gnt2(ENSMUSG00000051650)	2786	3664	3704	3838	2966	3063	124.122	145.905	151.878	143.134	129.269	98.3468	0.970977	-0.0225281
B3gnt3(ENSMUSG00000031803)	5177	7038	5557	4625	4557	4312	128.411	174.979	144.385	116.487	114.376	103.092	0.111022	-0.376738
B3gnt5(ENSMUSG00000022686)	2987	2709	1947	1622	2177	1550	39.1396	36.5194	26.422	21.6146	28.5713	20.5643	0.222568	-0.496994
B3gnt6(ENSMUSG00000074004)	10	17	20	53	34	29	0.293346	0.53013	0.612464	1.48969	1.01279	0.862674	0.0649788	1.32232
B3gnt7(ENSMUSG00000079445)	8625	7359	9780	6291	6129	5906	195.379	165.492	219.582	140.544	136.989	132.861	0.0341619	-0.476375
B3gnt8(ENSMUSG00000059479)	128	49	114	12	53	52	3.9444	1.23322	3.60804	0.347782	2.00327	1.43018	0.204333	-1.30429
B3gnt9(ENSMUSG00000069920)	82	75	117	40	58	48	2.36606	2.22227	3.31799	1.28244	1.7049	1.41461	0.143557	-0.893034
B3gntl1(ENSMUSG00000046605)	211	134	198	171	235	199	3.94639	2.34148	3.96432	3.17813	4.30967	3.47854	0.801936	0.169117
B430203G13Rik(ENSMUSG00000067356)	238	132	153	213	228	216	0.723134	0.495936	0.472928	0.647522	0.960008	0.658787	0.505324	0.341722
B430218F22Rik(ENSMUSG00000097411)	162	207	183	168	200	117	8.03161	10.326	9.22515	8.38126	10.0057	5.7974	0.818438	-0.167353
B430305J03Rik(ENSMUSG00000053706)	63	40	62	224	283	330	1.07668	0.682953	1.06084	3.84147	4.84767	5.63602	1.16567e-12	2.356
B4galnt1(ENSMUSG00000006731)	117	49	149	39	29	74	2.99822	1.20817	3.69222	0.988644	0.751256	1.83187	0.316582	-1.13981
B4galnt2(ENSMUSG00000013418)	1398	2047	2262	2445	1280	1114	16.4009	23.9169	27.3676	28.8869	14.636	12.5655	0.84057	-0.219778
B4galnt3(ENSMUSG00000041372)	4798	4547	3707	3005	3636	2957	37.613	36.143	28.9342	23.7131	28.2144	22.9547	0.0543152	-0.425665
B4galnt4(ENSMUSG00000055629)	32	30	53	35	23	42	0.449037	0.413489	0.731878	0.488066	0.317249	0.599347	0.897085	-0.186967
B4galt1(ENSMUSG00000028413)	7245	8729	8417	10080	9414	8199	111.675	135.147	131.819	154.674	144.794	127.835	0.533183	0.201752
B4galt2(ENSMUSG00000028541)	64	84	90	43	46	72	1.61743	2.30803	2.24438	1.78156	1.17138	2.42744	0.468389	-0.544461
B4galt3(ENSMUSG00000052423)	589	581	587	589	606	530	16.8467	16.8196	16.9019	17.1773	15.3974	12.9744	0.993945	-0.0093882
B4galt4(ENSMUSG00000022793)	570	595	616	297	373	320	13.6209	14.2367	15.8117	7.04983	8.84822	7.46132	0.000275446	-0.829541
B4galt5(ENSMUSG00000017929)	928	1057	1306	1140	846	1117	12.3386	14.1187	17.3157	15.1207	11.1715	14.7412	0.911794	-0.0676893
B4galt6(ENSMUSG00000056124)	913	1165	1031	1319	1446	1467	9.50751	16.6458	14.8143	15.8584	17.8423	14.8525	0.0296473	0.464648
B4galt7(ENSMUSG00000021504)	322	339	351	317	279	285	7.53261	8.04198	8.19135	7.27717	7.83104	6.9363	0.719691	-0.18256
B4gat1(ENSMUSG00000047379)	1261	1474	1365	1604	1617	1385	36.8965	47.2538	40.9734	50.0118	47.0913	41.5407	0.540241	0.186539
B630019K06Rik(ENSMUSG00000052364)	42	39	33	33	36	49	1.19987	1.10292	0.938547	0.94947	1.05262	1.41976	0.974303	0.0676992
B930094E09Rik(ENSMUSG00000092124)	54	70	43	46	34	48	2.98517	3.78455	2.35653	2.51155	1.88936	2.57219	0.717718	-0.362281
B9d1(ENSMUSG00000001039)	37	45	38	30	53	58	3.90117	4.76949	4.39345	3.19118	5.51457	5.96931	0.835879	0.252929
B9d2(ENSMUSG00000063439)	36	24	36	26	34	43	2.79741	1.74934	2.83027	2.04517	2.78174	3.36482	0.941649	0.115313
BC003331(ENSMUSG00000006010)	990	963	1072	1184	900	1009	14.9489	15.1204	16.7163	18.0492	13.3343	15.1225	0.916894	0.0485663
BC003965(ENSMUSG00000067722)	543	507	535	761	840	794	9.59469	10.1567	10.0746	13.6322	14.102	14.9959	0.00459405	0.612284
BC004004(ENSMUSG00000052712)	772	963	868	844	692	776	28.5119	35.3036	31.4381	31.4378	26.0008	27.3111	0.662926	-0.15179
BC005537(ENSMUSG00000019132)	4412	5264	4000	5541	5666	5452	78.1729	94.4859	72.6591	97.799	100.129	95.0057	0.243375	0.304491
BC005561(ENSMUSG00000079065)	995	708	814	1071	1050	819	6.6447	4.80537	5.69726	7.39722	7.43813	4.98648	0.530509	0.238271
BC005624(ENSMUSG00000026851)	1038	1250	1347	1299	1190	1069	35.5662	42.6858	47.9107	44.6875	41.0245	35.8358	0.986116	-0.0128509
BC016579(ENSMUSG00000033187)	1818	2353	1308	1477	1357	1252	23.5645	30.601	17.3001	18.1287	17.0588	13.3307	0.398497	-0.401593
BC017158(ENSMUSG00000030780)	689	533	659	554	634	570	11.8447	9.6222	11.5329	8.84827	10.653	10.188	0.865832	-0.0827162
BC017643(ENSMUSG00000039294)	507	453	586	611	589	655	11.4878	10.5625	13.2609	14.468	13.2178	15.3708	0.363316	0.278514
BC022687(ENSMUSG00000037594)	43	59	42	62	63	42	1.36088	1.81689	1.42755	2.03592	1.95289	1.31598	0.842196	0.234587
BC024139(ENSMUSG00000044361)	57	49	80	122	56	114	0.921464	0.787288	1.29272	1.9315	0.894898	1.77473	0.384074	0.664826
BC024978(ENSMUSG00000078786)	274	219	280	309	269	373	2.79689	4.28467	2.47272	3.35907	3.42079	3.33643	0.45757	0.314066
BC025446(ENSMUSG00000047728)	317	447	451	813	540	535	15.2831	20.9158	20.2757	35.3803	25.3191	25.9581	0.137942	0.654919
BC025920(ENSMUSG00000074862)	69	35	69	74	54	59	1.13117	0.676161	1.16467	1.28433	0.929435	0.944869	0.920481	0.122724
BC026585(ENSMUSG00000033488)	353	322	324	319	377	345	14.6354	11.6497	12.3427	11.5832	13.0053	11.4313	0.902536	0.0762265
BC029214(ENSMUSG00000047617)	242	171	210	214	258	219	12.7955	10.5622	11.5269	12.3631	15.7212	11.2317	0.796944	0.163709
BC029722(ENSMUSG00000074649)	201	230	237	207	171	184	7.8585	9.03028	9.33574	8.06814	6.63756	7.08382	0.701549	-0.231292
BC030336(ENSMUSG00000046096)	348	226	327	451	441	435	6.27523	4.90768	4.3014	6.4582	7.58074	5.74127	0.0441005	0.57165
BC030867(ENSMUSG00000034773)	21	18	32	11	27	35	0.42495	0.377006	0.662788	0.256427	0.57524	0.746542	0.987636	0.0553152
BC030870(ENSMUSG00000074300)	3364	5115	3313	2729	2445	2472	82.3808	129.829	80.5284	67.7571	60.754	58.2784	0.102142	-0.602736
BC031181(ENSMUSG00000036299)	1121	1262	1121	1203	1043	1229	97.8729	111.186	100.425	106.267	92.0872	105.31	0.995721	0.00673664
BC034090(ENSMUSG00000033722)	21	31	48	19	47	48	0.234475	0.322195	0.517845	0.230912	0.52525	0.46341	0.897085	0.207374
BC037034(ENSMUSG00000036948)	305	220	292	419	401	489	7.08092	5.28658	6.86687	9.87271	9.31312	11.1778	0.010994	0.69431
BC048403(ENSMUSG00000053684)	238	200	152	277	358	255	4.16489	3.73199	2.68913	5.07524	6.52508	4.58068	0.0923525	0.610101
BC049715(ENSMUSG00000047515)	178	209	154	283	202	251	1.86003	2.2072	1.53411	2.59261	2.09432	3.44543	0.297827	0.463728
BC052040(ENSMUSG00000040282)	138	253	140	57	105	88	3.37761	7.23572	3.83171	1.24577	2.32003	2.32089	0.105948	-1.06164
BC055324(ENSMUSG00000041406)	124	98	99	67	95	87	2.26694	1.8091	1.84839	1.22326	1.73256	1.59029	0.646948	-0.350463
Babam1(ENSMUSG00000031820)	903	1102	889	900	963	954	35.5574	44.4971	38.1961	38.1707	40.3992	37.7364	0.972524	-0.0190795
Bace1(ENSMUSG00000032086)	631	615	765	620	620	668	5.8246	5.8427	7.16676	5.75211	5.57522	6.38678	0.907657	-0.0594945
Bace2(ENSMUSG00000040605)	604	564	596	562	595	565	11.6209	12.5846	11.4854	11.3708	11.5772	10.8845	0.982766	-0.0180772
Bach1(ENSMUSG00000025612)	2021	3122	2113	2351	2055	1775	17.8512	27.8244	18.8507	20.7453	18.0878	15.627	0.682879	-0.209348
Bach2(ENSMUSG00000040270)	97	92	87	29	27	26	0.560492	0.544639	0.524836	0.174272	0.15876	0.159095	0.00099506	-1.73389
Bad(ENSMUSG00000024959)	399	336	444	320	326	413	25.1156	21.0662	26.5525	20.6414	19.1335	23.3797	0.787514	-0.139463
Bag1(ENSMUSG00000028416)	3200	3492	3087	3591	3799	3478	127.48	137.758	123.928	143.338	150.563	133.924	0.591632	0.170829
Bag2(ENSMUSG00000042215)	155	112	117	106	159	197	4.33036	3.14099	3.23364	2.94645	4.37979	6.66812	0.693884	0.282363
Bag3(ENSMUSG00000030847)	939	1283	883	778	821	801	20.0705	27.4815	18.848	16.6657	17.825	17.2234	0.227085	-0.350186
Bag4(ENSMUSG00000037316)	579	546	604	504	590	536	6.39476	6.00317	6.70787	5.57088	6.45456	5.91645	0.896093	-0.068416
Bag5(ENSMUSG00000049792)	375	384	362	471	526	473	8.93917	9.15725	8.53176	11.2371	12.2895	11.3498	0.177718	0.408848
Bag6(ENSMUSG00000024392)	3150	3731	2906	3214	3255	2951	51.4232	64.1817	47.9059	51.1254	52.4669	46.9108	0.937691	-0.0355446
Bahcc1(ENSMUSG00000039741)	746	854	689	786	909	1091	3.25956	3.66739	2.94569	3.19104	3.62422	4.4541	0.30565	0.303142
Bahd1(ENSMUSG00000040007)	940	1033	1138	643	842	814	10.6263	11.5346	12.6539	7.23892	9.77637	9.05499	0.0694883	-0.418491
Baiap2(ENSMUSG00000025372)	518	613	701	941	1056	1071	7.44481	9.42878	9.38248	10.845	12.2792	14.1493	8.355e-05	0.761908
Baiap2l1(ENSMUSG00000038859)	3959	5605	4018	3458	3170	2877	99.0197	157.028	113.713	88.7432	82.0869	55.7709	0.0780013	-0.493759
Baiap2l2(ENSMUSG00000018126)	2949	2974	2863	3122	3621	3642	30.9905	31.7139	29.2425	27.1887	32.159	30.6372	0.336022	0.259012
Baiap3(ENSMUSG00000047507)	94	73	79	40	54	51	1.02146	0.95093	0.903342	0.42694	0.600741	0.546514	0.268354	-0.747023
Bak1(ENSMUSG00000057789)	993	1253	1227	999	969	1010	23.3668	28.9528	28.4734	23.3945	22.5037	23.2005	0.496313	-0.202784
Bambi(ENSMUSG00000024232)	96	114	88	84	78	80	1.08116	1.32479	1.01521	0.95247	0.88381	0.910213	0.74309	-0.280631
Banf1(ENSMUSG00000024844)	680	640	661	601	685	693	78.7108	72.1911	76.7115	69.1636	76.8367	71.3809	0.982766	0.0155399
Bap1(ENSMUSG00000021901)	917	1087	834	903	942	785	13.1966	15.3906	11.8313	12.8743	13.3571	11.054	0.823756	-0.0901946
Bard1(ENSMUSG00000026196)	77	61	61	19	21	45	0.783579	0.623246	0.629126	0.206874	0.210528	0.466325	0.0543754	-1.21052
Barx2(ENSMUSG00000032033)	32	46	38	44	67	50	1.08909	1.95074	2.25528	1.68753	2.47066	1.5566	0.586513	0.493931
Basp1(ENSMUSG00000045763)	77	60	123	63	38	76	2.82377	2.20386	4.50822	2.37311	1.41228	2.76193	0.557858	-0.541634
Batf2(ENSMUSG00000039699)	260	264	315	296	252	291	9.8115	9.92364	12.0858	10.9451	9.07096	10.7692	0.988221	0.016664
Bax(ENSMUSG00000003873)	781	860	686	1781	2192	2368	59.7852	65.4258	50.1231	139.993	173.42	176.115	1.30079e-12	1.46561
Baz1a(ENSMUSG00000035021)	523	629	554	695	803	682	7.03817	5.36378	4.79432	5.22637	8.65756	10.9202	0.160217	0.372957
Baz1b(ENSMUSG00000002748)	2267	2175	2357	2110	2158	2269	16.0815	14.9177	16.3718	14.7995	15.0067	15.5539	0.934209	-0.0398533
Baz2a(ENSMUSG00000040054)	3040	2996	3452	2409	2916	2462	16.9058	16.6518	19.078	13.3323	16.113	13.622	0.313213	-0.268299
Baz2b(ENSMUSG00000026987)	1985	1967	1717	1960	1821	1675	12.2253	11.8894	9.42795	12.5627	11.8775	10.6219	0.937135	-0.037577
Bbc3(ENSMUSG00000002083)	112	79	69	822	1087	691	4.80302	2.71398	2.38848	36.8468	44.6177	26.3582	7.95993e-15	3.33701
Bbip1(ENSMUSG00000084957)	312	347	357	341	286	337	7.14098	8.09536	8.37931	7.87641	6.58573	7.65875	0.930942	-0.0578642
Bbof1(ENSMUSG00000057265)	41	31	33	41	17	19	0.968904	0.728247	0.713081	1.13069	0.395978	0.594262	0.69626	-0.433458
Bbs1(ENSMUSG00000006464)	131	107	109	115	110	128	1.17338	0.954868	0.964316	1.01956	0.980153	1.13887	0.976432	0.0406939
Bbs10(ENSMUSG00000035759)	63	37	52	57	58	51	1.29604	0.787598	1.10857	1.18184	1.19292	1.05438	0.912623	0.139539
Bbs12(ENSMUSG00000051444)	42	32	42	41	43	34	1.02376	0.809237	1.05833	0.995843	0.945024	0.803474	0.988372	0.0389575
Bbs2(ENSMUSG00000031755)	212	213	249	210	224	227	4.39354	5.27491	4.6032	4.49183	3.96201	4.61612	0.996456	-0.0112626
Bbs4(ENSMUSG00000025235)	158	156	138	136	143	140	2.87532	2.83437	2.52225	2.45857	2.57709	2.4957	0.922214	-0.091549
Bbs5(ENSMUSG00000063145)	95	44	83	82	95	69	3.54658	1.58703	3.28138	2.94013	3.61493	2.59916	0.877368	0.158306
Bbs7(ENSMUSG00000037325)	173	141	148	96	103	179	3.21618	3.91767	2.81491	3.08058	2.11371	3.3982	0.698026	-0.273039
Bbs9(ENSMUSG00000035919)	106	114	158	96	93	69	1.72035	1.8508	2.61568	1.46011	1.40117	1.102	0.380507	-0.535006
Bbx(ENSMUSG00000022641)	962	800	936	815	885	1041	5.17145	4.41872	5.24095	4.40979	5.01319	5.76753	0.934316	0.0385811
Bcam(ENSMUSG00000002980)	385	359	410	391	393	442	9.77821	7.97752	9.14174	9.74984	9.79338	12.0047	0.843339	0.103803
Bcap29(ENSMUSG00000020650)	342	320	359	339	438	407	9.44422	9.07507	10.3663	9.20375	12.1357	11.1035	0.57701	0.23037
Bcap31(ENSMUSG00000002015)	2825	2847	2517	2637	2664	2581	142.109	142.339	127.343	131.686	131.521	123.756	0.937466	-0.0372093
Bcar1(ENSMUSG00000031955)	1051	1798	1297	1165	1134	1141	19.328	32.4364	24.2307	22.1855	20.6832	20.7556	0.601617	-0.246644
Bcar3(ENSMUSG00000028121)	1641	2743	1986	1716	1570	1471	45.4645	77.5802	53.7435	53.041	48.1716	44.0505	0.339154	-0.398911
Bcas1(ENSMUSG00000013523)	2136	2010	3256	2722	2430	2849	30.318	28.5071	46.027	38.4925	34.2831	39.6273	0.841185	0.127206
Bcas2(ENSMUSG00000005687)	716	756	668	710	824	755	30.6758	32.7397	29.29	30.5444	35.3745	32.0826	0.776318	0.115487
Bcas3(ENSMUSG00000059439)	465	507	583	456	445	367	9.18447	9.611	11.3364	10.8986	10.6578	7.6104	0.409957	-0.277265
Bcat2(ENSMUSG00000030826)	418	369	492	245	324	285	12.888	11.2168	14.6128	7.2865	9.8141	8.21069	0.0570715	-0.567133
Bccip(ENSMUSG00000030983)	855	925	800	710	830	777	35.8194	38.0112	33.4334	29.7364	33.9814	30.9301	0.713042	-0.136431
Bcdin3d(ENSMUSG00000037525)	89	98	78	74	79	75	4.76796	5.08931	4.16288	3.92616	4.12574	3.77881	0.843862	-0.197893
Bche(ENSMUSG00000027792)	1004	997	1135	822	856	989	9.22124	9.27365	10.5531	7.42901	7.76639	8.96443	0.467858	-0.216715
Bckdha(ENSMUSG00000060376)	820	782	929	950	892	749	27.5882	25.4552	29.2527	30.7971	28.1416	23.8282	0.914977	0.049863
Bckdhb(ENSMUSG00000032263)	274	352	234	190	213	191	13.241	16.8638	13.2174	10.8808	15.9093	11.2812	0.188666	-0.512834
Bckdk(ENSMUSG00000030802)	1003	1004	804	715	917	731	22.4702	22.9992	19.52	18.0889	20.6556	16.5843	0.429558	-0.232115
Bcl10(ENSMUSG00000028191)	1224	1878	1224	1253	1234	1131	37.9429	58.6749	38.3802	38.822	38.1878	34.6333	0.601411	-0.235491
Bcl11a(ENSMUSG00000000861)	238	158	228	250	271	221	3.86564	2.84393	3.40684	3.6841	3.91254	3.44063	0.609617	0.263035
Bcl11b(ENSMUSG00000048251)	383	354	486	274	282	459	3.28544	2.73671	4.07982	2.12596	2.10966	2.94559	0.711969	-0.252811
Bcl2(ENSMUSG00000057329)	491	430	540	513	330	369	3.73183	3.09025	3.91609	3.84879	2.47466	2.79686	0.567844	-0.254496
Bcl2a1b(ENSMUSG00000089929)	88	105	112	85	87	105	9.80093	12.9962	13.8124	11.8206	9.25413	10.9608	0.910255	-0.120417
Bcl2l1(ENSMUSG00000007659)	798	1107	1025	922	856	788	18.5335	31.8814	24.9325	24.4632	21.7523	18.5961	0.594493	-0.171617
Bcl2l11(ENSMUSG00000027381)	387	593	398	601	571	581	5.38193	8.13024	5.15245	7.63329	7.52508	7.34619	0.202812	0.36951
Bcl2l12(ENSMUSG00000003190)	190	133	181	163	237	165	5.296	4.73607	5.92209	4.40725	6.56635	4.58696	0.796427	0.17872
Bcl2l13(ENSMUSG00000009112)	1218	1351	1201	1396	1400	1308	12.1302	11.7114	10.5486	20.0713	15.4551	14.5024	0.681877	0.141014
Bcl2l14(ENSMUSG00000030200)	1252	1265	1344	1360	1395	1173	31.6055	33.1252	34.4743	34.604	37.5368	29.067	0.928253	0.0418582
Bcl2l2(ENSMUSG00000089682)	4685	4262	4307	4296	4318	4156	148.925	132.322	126.773	132.481	132.87	116.874	0.941499	-0.0370434
Bcl3(ENSMUSG00000053175)	331	383	390	374	457	252	12.529	14.0308	14.6425	14.1276	17.401	9.59178	0.995721	-0.00974645
Bcl6(ENSMUSG00000022508)	185	132	183	283	289	342	2.95724	2.05035	2.83143	4.44498	4.52368	5.30095	0.006102	0.884353
Bcl6b(ENSMUSG00000000317)	16	17	17	39	34	24	0.200836	0.303718	0.22707	0.526123	0.521593	0.31213	0.235419	0.973311
Bcl7a(ENSMUSG00000029438)	211	167	235	231	257	276	2.41443	1.92979	2.71729	2.6487	2.95242	3.13169	0.483401	0.332377
Bcl7b(ENSMUSG00000029681)	464	529	500	466	463	437	20.9664	24.82	22.4491	19.2957	21.7573	19.8261	0.816135	-0.109791
Bcl7c(ENSMUSG00000030814)	230	234	228	150	207	152	11.1209	11.135	10.7333	7.82227	10.6719	7.01422	0.36802	-0.425421
Bcl9(ENSMUSG00000038256)	654	558	534	554	640	496	4.91811	4.08684	3.9947	4.09409	4.68053	3.70561	0.962961	-0.0307239
Bcl9l(ENSMUSG00000063382)	586	655	720	458	631	591	4.20932	4.14951	4.64364	3.02804	4.07736	3.86098	0.547725	-0.205103
Bclaf1(ENSMUSG00000037608)	3075	3179	2559	3121	3117	2796	28.4066	31.43	24.7661	30.2637	29.6201	26.1969	0.905555	0.0541189
Bco1(ENSMUSG00000031845)	85	87	80	114	104	123	1.60263	1.58948	1.49146	2.1538	1.84553	2.06076	0.501669	0.45431
Bco2(ENSMUSG00000032066)	265	210	184	104	102	120	6.85262	5.55024	4.87111	2.78712	2.643	2.98574	0.00884995	-0.999134
Bcor(ENSMUSG00000040363)	705	747	792	723	861	798	4.98908	5.3498	5.58337	5.07149	7.14953	6.43287	0.801457	0.103758
Bcorl1(ENSMUSG00000036959)	189	114	236	105	187	227	1.1954	0.784834	1.81449	0.637296	1.16839	1.57315	0.986849	-0.0420589
Bcr(ENSMUSG00000009681)	971	1132	1072	999	862	1030	8.05497	9.37248	8.99644	9.25883	6.97093	9.16507	0.754145	-0.116499
Bcs1l(ENSMUSG00000026172)	272	182	223	161	161	231	8.54955	6.0707	7.27009	4.98219	5.16857	7.02628	0.621854	-0.277636
Bdh1(ENSMUSG00000046598)	3046	3375	2725	2125	2181	1873	70.0785	80.1027	65.4988	49.4538	52.3159	40.5081	0.00597408	-0.546872
Bdkrb2(ENSMUSG00000021070)	84	81	103	66	52	80	1.38092	1.20821	1.64572	1.13598	0.595646	0.885965	0.591632	-0.420428
Bdp1(ENSMUSG00000049658)	1020	978	1186	1192	1109	1153	4.24536	4.1293	5.02061	4.98135	4.60779	4.80293	0.704211	0.133656
Bean1(ENSMUSG00000031872)	39	24	26	34	22	49	0.904473	0.391446	0.437219	0.540579	0.393711	0.935334	0.845893	0.252468
Becn1(ENSMUSG00000035086)	1960	2111	2047	2656	2590	2497	42.4866	41.5126	61.3741	54.397	55.4975	58.8044	0.126165	0.357787
Bend3(ENSMUSG00000038214)	306	248	196	227	264	246	2.58356	2.09882	1.88437	1.9549	2.22251	2.11319	0.998855	-0.00849476
Bend5(ENSMUSG00000028545)	45	36	45	43	31	42	1.30014	1.05065	1.25481	1.26671	0.905751	1.18216	0.949494	-0.104411
Bend7(ENSMUSG00000048186)	84	74	74	76	118	132	1.1585	1.06623	1.11348	1.1114	1.84447	1.60816	0.444106	0.507861
Best2(ENSMUSG00000052819)	1491	1528	2104	2225	2119	2074	52.7485	52.2902	72.6734	76.6164	73.0091	69.3618	0.17444	0.341167
Bet1(ENSMUSG00000032757)	443	441	474	387	428	459	22.134	22.6996	24.2968	19.4815	21.4923	22.7853	0.892132	-0.0748713
Bet1l(ENSMUSG00000025484)	426	427	428	547	582	489	10.2229	10.1969	10.0724	14.2028	15.6325	13.4787	0.23868	0.354218
Bex1(ENSMUSG00000050071)	75	43	64	53	39	56	5.79977	3.08247	4.8285	3.92602	2.78796	3.72752	0.792646	-0.286095
Bex2(ENSMUSG00000042750)	96	130	103	100	77	91	6.75301	8.73261	7.20269	7.04005	5.22661	5.80244	0.73593	-0.275431
Bex3(ENSMUSG00000046432)	316	332	276	295	270	283	24.588	23.3765	19.9012	20.7534	19.9408	19.5958	0.864251	-0.105392
Bex4(ENSMUSG00000047844)	49	41	74	38	22	42	3.84251	3.11181	5.77555	2.99436	1.66922	3.00414	0.406363	-0.671258
Bfsp1(ENSMUSG00000027420)	227	245	216	139	146	142	4.91542	5.36707	4.65296	3.11488	3.4077	3.24142	0.106419	-0.669684
Bglap3(ENSMUSG00000074489)	44	59	84	80	64	78	5.39023	7.12124	9.37721	8.87276	7.37864	8.15759	0.79099	0.264839
Bgn(ENSMUSG00000031375)	1323	1095	1303	1075	1111	1548	33.6024	27.8662	33.0216	26.93	27.9375	38.9996	0.97911	0.0208434
Bhlha15(ENSMUSG00000052271)	18	18	39	68	54	79	0.291546	0.301761	0.626791	1.08752	0.874839	1.25299	0.0159285	1.43624
Bhlhb9(ENSMUSG00000072964)	126	127	151	113	126	136	2.30337	2.34837	2.7547	2.13207	2.29501	2.44972	0.928253	-0.0905571
Bhlhe40(ENSMUSG00000030103)	3354	6112	6293	2680	2432	2602	53.8451	101.484	96.0697	39.9971	38.6357	42.4577	0.038179	-1.00975
Bhlhe41(ENSMUSG00000030256)	61	20	86	46	41	61	1.01795	0.334187	1.96116	0.725424	0.719675	1.05199	0.933093	-0.166649
Bicc1(ENSMUSG00000014329)	147	130	188	103	98	184	1.37732	1.16883	1.66015	0.960322	0.871708	1.6473	0.765839	-0.256638
Bicd1(ENSMUSG00000003452)	375	343	419	373	368	480	2.15976	2.45457	2.57666	2.14807	2.27441	2.7698	0.812934	0.119065
Bicd2(ENSMUSG00000037933)	512	586	625	648	591	776	4.59479	5.43932	5.48437	5.89576	5.287	6.87826	0.441004	0.244048
Bicdl1(ENSMUSG00000041609)	283	442	264	196	184	294	4.51693	6.56644	4.41187	3.46316	3.04261	4.97368	0.364619	-0.52972
Bicdl2(ENSMUSG00000043782)	546	670	561	533	580	526	17.7093	21.3328	18.1605	17.4176	20.375	16.7456	0.830347	-0.0970084
Bid(ENSMUSG00000004446)	283	224	268	326	406	262	6.81831	5.42468	6.45943	7.8115	9.72733	6.49905	0.355645	0.373946
Bik(ENSMUSG00000016758)	47	72	75	52	60	36	3.64712	5.67723	6.10685	4.05846	4.83739	2.78854	0.693262	-0.370887
Bin1(ENSMUSG00000024381)	403	377	448	306	355	393	9.24711	8.41272	10.9601	6.63887	7.80151	8.93887	0.635918	-0.203929
Bin2(ENSMUSG00000098112)	45	32	56	15	14	16	1.04276	0.796605	1.31632	0.383187	0.381806	0.394331	0.0202725	-1.55031
Bin3(ENSMUSG00000022089)	385	509	486	521	537	410	12.1727	16.0425	15.3838	16.423	16.8595	12.6744	0.82441	0.108419
Birc2(ENSMUSG00000057367)	778	825	906	1074	1002	967	11.1	12.2977	13.5597	15.0799	14.2129	13.693	0.263844	0.295617
Birc3(ENSMUSG00000032000)	2871	3336	3379	4900	5220	3222	35.2259	40.5934	42.955	57.4521	61.3015	37.5584	0.210937	0.494913
Birc5(ENSMUSG00000017716)	204	157	247	59	71	92	12.2086	9.30043	15.9716	2.84601	3.61134	5.02721	0.000208678	-1.43909
Birc6(ENSMUSG00000024073)	4481	5124	4120	4235	4514	5079	18.6592	20.2607	16.6549	17.4828	18.6849	20.4835	0.957444	0.0302819
Bivm(ENSMUSG00000041684)	424	365	397	284	257	302	8.15244	8.30686	10.0903	5.11717	6.82052	6.14737	0.149271	-0.476457
Blcap(ENSMUSG00000067787)	1539	2010	1857	2192	2108	1585	27.7018	34.1289	28.6481	37.423	37.6991	35.0659	0.7305	0.141698
Blm(ENSMUSG00000030528)	168	191	102	68	101	93	1.62917	1.91888	1.00453	0.697712	0.974114	0.911719	0.121701	-0.793958
Blmh(ENSMUSG00000020840)	793	770	795	972	1126	1180	17.1461	16.5322	17.5338	21.0079	23.8962	25.5223	0.0214136	0.492528
Blnk(ENSMUSG00000061132)	1480	2450	2011	1750	1387	1323	42.4884	69.6385	58.838	51.581	39.7311	36.9361	0.358774	-0.392279
Bloc1s1(ENSMUSG00000090247)	495	538	506	526	483	466	96.9961	107.622	100.643	104.202	87.9845	72.352	0.939076	-0.0432049
Bloc1s2(ENSMUSG00000057506)	477	485	412	657	838	766	23.1333	23.249	20.9877	42.2483	53.6972	47.3386	0.000514989	0.736951
Bloc1s3(ENSMUSG00000057667)	309	401	390	403	342	318	5.65865	7.38954	7.1747	7.34702	6.25945	5.78644	0.968161	-0.0303965
Bloc1s4(ENSMUSG00000060708)	147	190	188	180	188	168	8.75137	11.0658	11.1306	10.6676	11.1117	9.82333	0.963337	0.0490004
Bloc1s5(ENSMUSG00000038982)	278	264	222	222	230	218	9.29084	8.76159	7.43243	7.3909	7.59581	7.11378	0.779759	-0.171745
Bloc1s6(ENSMUSG00000005804)	709	676	606	727	664	759	11.8086	11.1322	10.3238	12.0594	10.9836	12.5793	0.744596	0.128343
Blvra(ENSMUSG00000001999)	259	314	283	256	257	263	14.6878	18.0121	16.8161	14.8108	14.3614	14.341	0.843984	-0.122339
Blvrb(ENSMUSG00000040466)	327	317	351	340	344	255	20.293	19.5679	21.5373	20.791	20.7495	14.6476	0.92121	-0.0671331
Blzf1(ENSMUSG00000026577)	496	427	475	578	523	591	9.09182	7.85804	9.07977	10.6658	9.70224	10.5463	0.350007	0.291278
Bmf(ENSMUSG00000040093)	256	253	343	201	253	190	2.70706	2.69511	3.67932	2.11405	2.64756	2.02468	0.36865	-0.387823
Bmi1(ENSMUSG00000026739)	518	568	432	540	621	619	9.28461	9.97141	7.76094	9.11595	13.6331	10.567	0.454357	0.249074
Bmp1(ENSMUSG00000022098)	262	228	257	283	361	339	3.35456	2.94414	3.28904	3.5639	4.50071	4.34559	0.28155	0.41225
Bmp2(ENSMUSG00000027358)	1733	2392	1874	2383	2014	2414	26.8811	37.498	29.2686	36.9207	31.3804	37.5207	0.493645	0.203904
Bmp2k(ENSMUSG00000034663)	800	799	594	547	632	603	8.20867	8.99226	6.10094	5.89125	6.76623	6.31056	0.33715	-0.280738
Bmp3(ENSMUSG00000029335)	1160	1807	1267	1687	1488	2072	9.07133	14.7842	10.6202	13.5534	11.846	16.4337	0.45168	0.331895
Bmp4(ENSMUSG00000021835)	150	149	144	84	118	100	4.55204	4.37671	4.22375	2.49103	3.51721	2.82638	0.342132	-0.535046
Bmp5(ENSMUSG00000032179)	195	167	230	123	152	142	2.66521	2.30543	3.18865	1.74163	2.13044	1.95367	0.326719	-0.49031
Bmp6(ENSMUSG00000039004)	36	47	43	35	45	36	0.877115	1.12162	1.03913	0.855045	1.08851	0.861244	0.949494	-0.0996047
Bmp7(ENSMUSG00000008999)	38	36	32	21	23	24	0.786226	0.677018	0.601815	0.338794	0.842786	0.338595	0.510315	-0.622842
Bmp8a(ENSMUSG00000032726)	239	301	282	194	258	191	2.04562	2.70988	2.24097	1.55088	2.56464	1.68543	0.466575	-0.335021
Bmpr1a(ENSMUSG00000021796)	2209	2423	2140	2188	2247	2202	20.5304	23.0485	20.9998	20.4494	21.3754	21.339	0.987766	-0.0104724
Bmpr2(ENSMUSG00000067336)	1992	2123	2027	2042	2124	2334	9.41388	9.88324	9.81882	9.64526	10.1178	11.2931	0.796248	0.0999091
Bms1(ENSMUSG00000030138)	1001	990	963	1078	1191	1083	9.52341	9.41225	9.17962	10.2511	11.2505	10.0603	0.50969	0.199789
Bmt2(ENSMUSG00000042742)	981	807	994	1162	1249	1085	14.5899	12.4913	15.3593	17.5273	18.8411	16.3167	0.154158	0.344742
Bmx(ENSMUSG00000031377)	19	18	26	34	29	18	0.324354	0.326292	0.50693	0.661724	0.502142	0.335132	0.756856	0.377329
Bmyc(ENSMUSG00000049086)	302	338	260	314	516	236	24.9056	27.1003	21.5234	25.8715	42.1354	18.9268	0.786927	0.263386
Bnc2(ENSMUSG00000028487)	141	144	123	97	93	128	2.05404	0.664075	1.04824	0.732501	0.390172	0.893302	0.613987	-0.34105
Bnip1(ENSMUSG00000024191)	223	247	221	217	211	209	12.6892	13.9992	12.9258	13.0386	12.1004	11.4488	0.894012	-0.0988597
Bnip2(ENSMUSG00000011958)	870	933	881	993	1011	1017	15.8942	16.0123	15.2203	17.3943	18.1678	18.2914	0.548449	0.188785
Bnip3(ENSMUSG00000078566)	968	1065	1340	1070	841	1001	34.3956	39.5233	50.2564	38.7614	30.5896	36.2504	0.61539	-0.195187
Bnip3l(ENSMUSG00000022051)	2243	2367	2441	2373	2182	2146	38.9416	42.2288	44.7212	41.8957	38.1504	37.2926	0.901409	-0.0559657
Bnipl(ENSMUSG00000028115)	212	194	172	133	168	141	6.08489	6.66448	5.65729	4.34128	5.7603	4.6895	0.503031	-0.369719
Boc(ENSMUSG00000022687)	193	213	246	223	221	199	2.15014	2.33596	2.67393	2.42415	2.42477	2.18157	1	-0.00279106
Bod1(ENSMUSG00000044502)	677	740	604	641	748	708	30.0566	32.4385	26.9723	28.3864	32.6893	30.8537	0.87933	0.0722706
Bod1l(ENSMUSG00000061755)	2431	2197	2356	2423	2453	2414	8.93252	8.15045	8.72194	8.87561	9.03309	8.80251	0.846865	0.0782487
Bok(ENSMUSG00000026278)	294	314	250	299	453	270	14.7073	15.3343	12.8881	14.8167	23.3544	12.341	0.655797	0.271143
Bola1(ENSMUSG00000015943)	201	168	184	161	193	200	23.8878	20.2773	22.1704	19.4518	23.2854	22.7399	0.988668	0.0186312
Bola2(ENSMUSG00000047721)	229	226	222	257	310	322	12.4992	11.3539	11.4181	13.1811	16.5445	15.9133	0.316726	0.410662
Bola3(ENSMUSG00000045160)	361	421	313	362	416	368	9.6671	12.718	9.97296	8.76911	16.6591	13.4858	0.883831	0.0854899
Bop1(ENSMUSG00000022557)	664	782	627	809	875	896	14.3442	16.5177	13.3331	17.3204	18.604	18.813	0.201464	0.335292
Bora(ENSMUSG00000022070)	255	236	331	152	210	187	4.43042	4.05405	5.61316	2.91584	3.45801	3.13349	0.149948	-0.566617
Borcs5(ENSMUSG00000042992)	186	202	157	137	137	158	7.63265	7.72151	5.91497	5.25815	5.30512	5.79325	0.595156	-0.316033
Borcs6(ENSMUSG00000045176)	258	389	304	272	290	238	8.71827	12.7295	10.0547	9.16333	9.6696	7.72197	0.626531	-0.228169
Borcs7(ENSMUSG00000062376)	268	225	204	251	250	247	7.44381	6.34652	5.79796	6.94983	6.91965	6.74486	0.859977	0.118315
Borcs8(ENSMUSG00000002345)	304	292	301	338	330	326	8.94556	8.66099	7.91151	8.76172	8.85671	10.1845	0.751214	0.165062
Bpgm(ENSMUSG00000038871)	536	628	625	467	544	473	13.8017	15.8907	16.0226	11.8167	13.707	12.0525	0.444962	-0.251137
Bphl(ENSMUSG00000038286)	314	297	314	300	272	265	23.0813	16.2831	22.9721	18.4427	14.3208	13.5201	0.832568	-0.127626
Bpnt1(ENSMUSG00000026617)	1769	1848	1406	1456	1438	1407	51.3349	55.6583	40.6423	41.5143	42.0638	41.3169	0.477268	-0.205106
Bptf(ENSMUSG00000040481)	2232	2163	1940	1969	2061	2158	13.8785	11.8041	11.7143	12.0144	12.5189	13.2631	0.979555	-0.0161735
Braf(ENSMUSG00000002413)	1272	1406	1176	1406	1543	1413	7.50086	8.08326	6.6813	7.42068	8.22896	7.22625	0.510497	0.197514
Brap(ENSMUSG00000029458)	1029	1184	906	1229	1219	1114	15.869	18.0281	14.0009	19.627	18.8306	18.0739	0.476702	0.211037
Brat1(ENSMUSG00000000148)	337	276	282	320	292	363	5.07222	4.12049	4.03813	4.52983	4.24259	5.39986	0.799147	0.139501
Brca1(ENSMUSG00000017146)	212	192	156	54	101	135	1.58049	1.29398	1.2102	0.445234	0.735489	1.02973	0.0271958	-0.930923
Brca2(ENSMUSG00000041147)	285	246	203	84	136	158	1.22178	1.09581	0.886437	0.411257	0.575729	0.668018	0.00990904	-0.939672
Brcc3(ENSMUSG00000031201)	806	837	765	843	867	789	23.03	24.3898	24.0897	22.0886	21.5463	21.0229	0.87393	0.0714716
Brd1(ENSMUSG00000022387)	2375	3190	2466	2585	2594	2174	26.4314	35.0559	27.3761	28.8454	28.5864	23.2737	0.769332	-0.106784
Brd2(ENSMUSG00000024335)	3482	3552	3330	4910	4973	4781	44.1574	45.1055	42.1802	63.5316	65.6183	62.5404	0.0119275	0.518458
Brd3(ENSMUSG00000026918)	1297	1119	1222	1121	1433	1237	11.5521	10.157	10.9159	9.99515	12.7454	11.0213	0.85409	0.075574
Brd4(ENSMUSG00000024002)	1962	2599	1862	1967	2232	1933	17.9181	21.2191	14.9708	16.5461	17.7494	15.6969	0.918076	-0.0459747
Brd7(ENSMUSG00000031660)	1024	988	951	906	1016	1008	13.1689	12.7324	12.3605	11.594	13.02	12.8482	1	0.00125625
Brd9(ENSMUSG00000057649)	623	722	692	673	692	585	11.963	13.614	13.1204	12.7771	13.1966	10.8836	0.930859	-0.0445309
Brdt(ENSMUSG00000029279)	54	51	46	47	48	37	0.576366	0.554412	0.502165	0.499402	0.518626	0.391504	0.892132	-0.176885
Bre(ENSMUSG00000052139)	1198	1487	1076	1001	958	851	47.3488	56.8978	41.4487	38.964	36.4565	31.7868	0.0769244	-0.400365
Brf1(ENSMUSG00000011158)	1666	1572	1795	1999	2072	1757	47.4965	53.977	59.6337	56.576	51.4429	46.955	0.407898	0.227879
Brf2(ENSMUSG00000031487)	143	108	123	125	139	116	4.32083	3.26901	3.71305	4.40097	4.18899	3.44529	0.97697	0.0378082
Bri3(ENSMUSG00000047843)	298	337	274	227	257	283	42.618	47.5398	39.0937	32.3862	39.3268	33.8375	0.645727	-0.225639
Bri3bp(ENSMUSG00000037905)	472	392	333	236	317	279	4.8449	3.44171	2.97907	2.51392	2.80851	2.5058	0.113834	-0.507953
Brinp2(ENSMUSG00000004031)	98	152	89	261	280	383	1.25075	1.83711	1.09983	3.27073	3.45585	4.71693	5.19743e-05	1.47013
Brip1(ENSMUSG00000034329)	140	145	152	97	69	127	1.04845	1.40342	1.10442	0.760066	0.49511	0.907353	0.318874	-0.559033
Brix1(ENSMUSG00000022247)	527	581	495	767	846	903	9.3086	11.6582	8.92688	14.1007	14.8462	16.1724	0.00136314	0.669314
Brk1(ENSMUSG00000033940)	1374	1442	1191	1391	1430	1380	89.5179	92.7506	77.5464	90.1133	91.5337	85.2508	0.831994	0.0867262
Brms1l(ENSMUSG00000012076)	348	249	316	264	269	273	5.15074	3.93772	4.84116	3.80134	3.74695	4.08147	0.77225	-0.165619
Brox(ENSMUSG00000046836)	1588	1817	1655	1800	1895	1706	25.2111	29.9038	27.2068	28.6461	30.6101	27.561	0.761794	0.112773
Brpf1(ENSMUSG00000001632)	844	955	823	862	989	745	8.22475	9.23055	7.98578	8.50891	9.60954	7.15036	1	0.00440167
Brpf3(ENSMUSG00000063952)	3350	3284	4010	3435	3385	3253	27.2981	26.862	33.0802	27.6741	27.698	26.7769	0.887588	-0.0632191
Brsk1(ENSMUSG00000035390)	46	44	48	41	33	38	2.33074	3.17838	3.06498	2.51388	2.4572	1.35896	0.807779	-0.284593
Brsk2(ENSMUSG00000053046)	21	42	36	15	23	22	0.316288	0.635633	0.558976	0.189663	0.451128	0.308119	0.442926	-0.699387
Brwd1(ENSMUSG00000022914)	2449	2030	2202	2675	2774	2824	29.7122	25.3439	25.69	24.7338	25.8372	28.2554	0.180834	0.324146
Brwd3(ENSMUSG00000063663)	819	858	919	728	670	648	3.61592	3.95048	4.19504	3.3105	2.99922	2.88773	0.217332	-0.326233
Bscl2(ENSMUSG00000071657)	8360	8299	7651	7017	7751	8130	102.191	100.525	91.1098	95.312	107.458	118.388	0.879616	-0.0684909
Bsdc1(ENSMUSG00000040859)	1187	1453	1466	1313	1271	1232	19.1437	23.1771	23.3373	21.0256	20.2721	19.4234	0.826992	-0.0870477
Bsg(ENSMUSG00000023175)	9573	10558	9906	10039	9765	9523	470.923	508.935	486.397	488.399	466.777	440.395	0.98048	-0.0162359
Bsn(ENSMUSG00000032589)	431	310	412	362	530	594	1.49349	1.07514	1.28894	1.19647	1.63823	2.25826	0.450495	0.380686
Bspry(ENSMUSG00000028392)	2926	4237	2839	3311	3976	2793	78.9404	112.815	75.331	88.7302	107.214	74.4842	0.974303	0.0329718
Bst1(ENSMUSG00000029082)	29	14	34	15	7	33	0.56783	0.286198	0.667799	0.300046	0.141101	0.629981	0.78905	-0.474392
Bst2(ENSMUSG00000046718)	178	196	171	155	162	167	18.0326	19.1047	17.3803	15.5568	15.7357	14.8075	0.841185	-0.152511
Btaf1(ENSMUSG00000040565)	1574	1797	1563	1821	1704	1717	10.5025	12.0113	10.0587	12.7196	11.5838	11.6541	0.781715	0.106204
Btbd10(ENSMUSG00000038187)	264	333	270	335	305	379	5.72935	7.04775	5.66259	7.04014	6.38955	7.54234	0.571036	0.253142
Btbd11(ENSMUSG00000020042)	41	53	40	25	56	46	0.410906	0.556416	0.47678	0.320657	0.563319	0.779614	0.977977	-0.0562303
Btbd19(ENSMUSG00000073771)	44	50	37	55	91	92	1.34146	1.68237	1.26876	1.73367	2.97413	2.66852	0.173535	0.881586
Btbd2(ENSMUSG00000003344)	816	682	729	558	591	709	19.5368	15.9591	17.1671	13.1805	14.0477	18.365	0.427801	-0.245226
Btbd3(ENSMUSG00000062098)	824	839	746	736	707	768	9.96792	10.2924	9.19465	8.94547	8.53992	9.27647	0.796427	-0.105704
Btbd6(ENSMUSG00000002803)	488	482	387	411	474	418	12.8348	12.5161	10.3651	10.7193	12.5473	11.0726	0.94628	-0.0403767
Btbd7(ENSMUSG00000041702)	2259	2398	2077	1916	2140	2012	15.6216	16.5642	14.7229	13.5067	15.1038	14.4345	0.705921	-0.13176
Btbd9(ENSMUSG00000062202)	1056	1681	1213	933	915	859	9.25589	16.2105	11.7361	8.39951	8.7536	8.39313	0.128525	-0.52305
Btc(ENSMUSG00000082361)	226	298	240	368	354	241	4.4963	6.04084	4.88917	7.30759	7.06034	4.79451	0.388387	0.353833
Btd(ENSMUSG00000021900)	241	236	297	261	251	229	5.90861	5.83306	7.28774	6.47553	6.10354	5.59864	0.958223	-0.0467587
Btf3(ENSMUSG00000021660)	5285	5805	5328	6856	7172	6396	422.38	458.874	435.369	550.621	563.017	464.417	0.190848	0.333329
Btf3l4(ENSMUSG00000028568)	1090	1067	1014	1135	1279	1120	33.0158	38.3749	32.592	36.5368	49.888	38.289	0.584011	0.173807
Btg1(ENSMUSG00000036478)	6861	8045	6381	9515	9133	8698	83.4092	103.255	80.825	117.514	117.916	109.239	0.127763	0.380779
Btg2(ENSMUSG00000020423)	2899	3666	8707	6819	4550	5368	63.4452	81.4927	192.486	149.254	99.265	116.021	0.927411	0.146084
Btg3(ENSMUSG00000022863)	178	243	154	268	273	319	7.38503	10.0563	6.44096	13.5811	11.304	15.221	0.108883	0.602679
Btla(ENSMUSG00000052013)	237	25	275	13	10	36	3.98952	0.411462	4.8023	0.214302	0.179343	0.661942	0.10922	-3.18158
Btnl1(ENSMUSG00000062638)	89	98	116	60	34	32	2.15491	2.34738	2.55124	1.43501	0.746508	0.764311	0.0187817	-1.2495
Btnl4(ENSMUSG00000058435)	2037	2867	3340	3635	2538	2998	16.3242	23.6132	28.1039	28.6865	21.5869	22.3266	0.778915	0.172212
Btnl6(ENSMUSG00000092618)	5158	7162	8728	9330	5503	7083	72.4982	110.514	129.975	132.742	74.5258	96.4296	0.936789	0.0763079
Btrc(ENSMUSG00000025217)	508	511	521	378	357	440	8.64774	8.20269	8.44804	6.03949	6.47751	8.10059	0.223099	-0.372769
Bub1(ENSMUSG00000027379)	113	93	177	21	33	62	1.53878	1.38976	2.39001	0.295572	0.458065	0.888352	0.0160581	-1.70845
Bub1b(ENSMUSG00000040084)	292	279	422	40	79	131	3.59453	3.50118	5.14785	0.51147	0.957333	1.6258	3.54914e-05	-1.97327
Bub3(ENSMUSG00000066979)	803	811	864	758	812	767	21.6045	21.7507	23.4883	20.4929	22.0102	20.3061	0.882781	-0.0673161
Bud13(ENSMUSG00000032077)	217	283	153	212	228	230	4.23929	5.10951	2.69099	3.86662	4.09968	4.11803	0.948246	0.0591893
Bud31(ENSMUSG00000038722)	469	532	454	657	620	661	35.7955	40.2715	35.7767	50.7914	46.868	46.1862	0.100489	0.432506
Bves(ENSMUSG00000071317)	125	126	92	107	128	200	1.57302	1.63035	1.15739	1.34861	1.62949	2.54361	0.620651	0.362225
Bysl(ENSMUSG00000023988)	364	366	311	446	526	444	5.14133	5.15158	4.38015	6.25655	7.35494	6.20439	0.119741	0.461959
Bzw1(ENSMUSG00000051223)	3803	4438	3868	4746	5445	4643	57.2232	67.9845	59.5885	71.6726	82.0416	69.8058	0.222226	0.311904
Bzw2(ENSMUSG00000020547)	876	853	858	888	1068	883	26.2971	25.4602	25.9872	26.5896	31.8904	25.9905	0.659641	0.151299
C130074G19Rik(ENSMUSG00000039349)	831	962	1133	1814	1798	1457	12.215	13.906	16.4203	26.5378	25.9063	20.5694	1.65152e-05	0.810123
C1d(ENSMUSG00000000581)	717	802	673	797	701	782	16.0788	18.8829	15.9943	18.05	16.432	18.05	0.868649	0.0756708
C1galt1(ENSMUSG00000042460)	5138	6944	5126	4922	4615	4642	51.6151	71.7382	53.0345	49.6747	47.6314	47.9404	0.342633	-0.258486
C1galt1c1(ENSMUSG00000048970)	684	706	743	763	701	754	31.2208	32.3434	34.9284	34.714	31.7034	33.4546	0.870569	0.0737213
C1qa(ENSMUSG00000036887)	185	206	261	183	189	216	11.5377	12.5091	16.1217	11.3749	11.4513	12.5644	0.856079	-0.131866
C1qb(ENSMUSG00000036905)	187	279	291	217	216	250	11.2507	16.4986	17.2679	13.0073	12.8673	14.3807	0.844495	-0.128509
C1qbp(ENSMUSG00000018446)	1322	1325	1103	1299	1594	1390	73.2737	72.3775	60.9937	71.417	87.0037	74.7716	0.471361	0.209977
C1qc(ENSMUSG00000036896)	185	246	285	202	176	188	10.326	12.7683	14.5322	10.183	9.35582	9.32208	0.52866	-0.320778
C1qtnf1(ENSMUSG00000017446)	126	118	131	109	100	131	1.65998	1.65591	1.63518	1.57318	1.68409	1.67765	0.898975	-0.124664
C1qtnf2(ENSMUSG00000046491)	25	47	36	25	9	10	1.33479	2.35636	1.86634	1.59038	0.455131	0.503948	0.0840066	-1.27385
C1qtnf3(ENSMUSG00000058914)	37	40	79	40	43	58	0.983441	1.06689	2.1472	1.07056	1.13584	1.51017	0.929762	-0.130765
C1qtnf4(ENSMUSG00000040794)	32	29	22	33	54	41	2.62574	2.34174	1.82345	2.76446	4.47208	3.30896	0.465999	0.642936
C1qtnf5(ENSMUSG00000079592)	33	32	34	18	20	27	1.89702	1.90765	13.9924	0.879137	1.32065	1.49134	0.54766	-0.589601
C1qtnf6(ENSMUSG00000022440)	566	566	559	443	550	487	14.0687	13.9439	13.7508	10.8833	13.4512	11.8277	0.646066	-0.17471
C1qtnf7(ENSMUSG00000061535)	65	62	59	62	51	66	1.98791	1.63482	1.37258	1.37975	1.11108	1.46901	0.987636	-0.0380667
C1qtnf9(ENSMUSG00000071347)	1513	1671	1835	2173	2006	1971	12.4062	15.4273	14.7213	18.7959	16.6227	16.038	0.208255	0.310691
C1ra(ENSMUSG00000055172)	258	265	253	254	328	278	4.2729	4.33243	4.14989	4.15027	5.34229	4.48312	0.771405	0.166183
C1rl(ENSMUSG00000038527)	90	94	97	75	73	60	1.50638	1.57858	1.61644	1.23645	1.22192	0.987268	0.586947	-0.416689
C1s1(ENSMUSG00000038521)	658	576	719	637	628	736	10.9319	10.1774	13.0987	11.0672	10.2994	12.3233	0.918076	0.0507656
C2(ENSMUSG00000024371)	3574	4045	3471	3493	3651	2949	66.0387	72.5985	62.536	64.1482	64.7492	51.5853	0.748186	-0.117154
C2cd2(ENSMUSG00000045975)	413	395	353	318	357	347	3.84331	4.66671	3.41457	3.33586	3.52038	3.39495	0.728174	-0.166353
C2cd2l(ENSMUSG00000032120)	713	1112	1309	1080	868	951	9.66081	14.4069	16.5438	13.9683	11.2729	12.5542	0.905033	-0.0933691
C2cd3(ENSMUSG00000047248)	736	842	769	388	415	578	4.43682	4.91629	4.47913	2.2887	2.47202	3.46134	0.000361729	-0.745919
C2cd4a(ENSMUSG00000047990)	27	24	22	8	10	16	1.81361	1.54409	1.07976	0.549918	0.715147	0.896032	0.198321	-1.08469
C2cd4b(ENSMUSG00000091956)	47	89	55	42	46	12	3.78937	7.1779	4.33869	3.47467	3.81756	1.04324	0.27965	-0.910289
C2cd5(ENSMUSG00000030279)	607	720	666	593	649	575	7.26767	9.10992	7.94385	7.33246	8.79722	6.71651	0.785159	-0.114487
C3(ENSMUSG00000024164)	1343	1248	1957	2849	1296	2004	13.5466	11.0864	17.4054	28.2555	11.6545	18.6258	0.596994	0.449499
C330007P06Rik(ENSMUSG00000006423)	892	915	814	918	841	811	16.2076	17.14	15.2362	16.8467	15.3943	14.8439	0.98923	-0.0104607
C330018D20Rik(ENSMUSG00000024592)	275	202	260	343	273	406	6.41499	4.66186	6.63727	8.0644	6.47	9.65547	0.182942	0.486129
C330027C09Rik(ENSMUSG00000033031)	315	257	419	134	168	173	4.39466	3.73268	6.10091	1.83949	2.35765	2.5093	0.0111159	-1.04655
C3ar1(ENSMUSG00000040552)	21	18	35	35	33	30	0.327914	0.285341	0.5365	0.523471	0.528454	0.462462	0.708005	0.418722
C4b(ENSMUSG00000073418)	650	507	645	427	524	690	6.00014	4.65398	6.26236	4.32462	4.70997	6.60216	0.858949	-0.119711
C4bp(ENSMUSG00000026405)	329	282	437	303	306	300	14.4595	12.9512	16.2152	9.34859	11.4881	9.39666	0.707598	-0.190715
C530008M17Rik(ENSMUSG00000036377)	3133	2654	3182	2088	1683	1915	40.5109	41.078	32.0685	19.0994	14.5762	15.7962	0.000782806	-0.642162
C5ar1(ENSMUSG00000049130)	19	28	18	28	39	26	0.610608	0.782728	0.517974	1.40175	1.04293	0.717553	0.601411	0.539019
C730034F03Rik(ENSMUSG00000079242)	54	31	41	67	77	73	2.86575	1.65378	2.20155	3.52365	4.0145	3.7154	0.24235	0.796934
C77080(ENSMUSG00000050390)	7198	11532	8694	7325	8185	7263	75.0944	118.66	89.3693	76.1548	84.4276	75.3976	0.544946	-0.246092
C77370(ENSMUSG00000046449)	63	55	36	235	378	511	0.398662	0.272492	0.220311	1.13768	2.00143	2.61231	6.31824e-05	2.88636
C87436(ENSMUSG00000046679)	1974	1274	1918	1753	1767	1892	20.4049	14.7708	20.5507	17.6951	19.497	18.9168	0.881152	0.0801666
CAAA01147332.1(ENSMUSG00000095742)	103	119	109	102	122	106	1077.99	2610.86	2260.14	2410.32	2309.79	762.95	0.997599	0.0144844
CDS1(ENSMUSG00000029330)	4759	5748	5069	4502	4668	4023	66.6579	80.1751	71.0678	62.8783	64.9828	55.7593	0.448386	-0.220404
CDS2(ENSMUSG00000058793)	2192	2256	2249	2011	1815	1983	14.7201	16.3935	15.6795	14.0576	13.1747	13.45	0.534383	-0.187671
CDSn(ENSMUSG00000039518)	86	70	53	74	63	68	2.32692	1.91859	1.71576	1.95311	1.69941	1.58157	1	-0.0112249
Caap1(ENSMUSG00000028578)	278	207	308	291	278	315	7.62699	5.51168	9.35525	7.3979	7.20412	9.09536	0.752072	0.170705
Cab39(ENSMUSG00000036707)	6603	10067	6904	8191	7546	6633	97.352	151.06	105.44	122.589	112.47	98.1083	0.927839	-0.0537181
Cab39l(ENSMUSG00000021981)	1002	1021	918	842	772	866	17.154	17.8486	16.0471	14.364	13.2575	14.6913	0.438199	-0.228
Cabin1(ENSMUSG00000020196)	1363	1321	1184	1308	1380	1336	9.32022	9.0614	9.944	8.70959	9.32815	8.74026	0.858949	0.0746674
Cables1(ENSMUSG00000040957)	1110	1266	1369	1407	1136	1180	14.7448	18.1232	20.1955	21.462	16.6991	17.6131	0.990661	0.00916362
Cables2(ENSMUSG00000038990)	549	581	529	561	659	705	9.07118	10.2436	8.9185	9.12906	10.5388	11.6243	0.476537	0.232998
Cacfd1(ENSMUSG00000015488)	953	794	865	972	1080	1066	23.1703	19.37	21.1772	23.2562	24.9848	25.5687	0.315248	0.27134
Cachd1(ENSMUSG00000028532)	1875	2019	1585	1124	1249	1233	16.3978	18.466	13.9768	10.0686	10.8156	10.5809	0.00266979	-0.584469
Cacna1a(ENSMUSG00000034656)	171	140	167	139	116	134	1.17977	0.943515	1.12304	0.94235	0.791806	0.920331	0.67818	-0.282015
Cacna1b(ENSMUSG00000004113)	286	254	292	281	315	293	2.26442	2.37527	7.31199	2.17206	3.08241	2.093	0.856079	0.111661
Cacna1c(ENSMUSG00000051331)	566	606	546	580	671	685	2.09193	2.30943	1.95789	1.97733	2.36934	2.40256	0.588251	0.190861
Cacna1d(ENSMUSG00000015968)	215	205	209	135	141	170	1.22585	1.19044	1.2026	0.754783	0.817005	0.979914	0.322431	-0.478787
Cacna1e(ENSMUSG00000004110)	264	282	622	521	410	458	0.996675	0.979917	2.05965	1.80757	1.35792	1.72707	0.802272	0.263865
Cacna1g(ENSMUSG00000020866)	16	22	33	14	21	9	0.108734	0.141341	0.211863	0.0949812	0.138353	0.0635169	0.505392	-0.673384
Cacna1h(ENSMUSG00000024112)	383	340	336	349	358	439	2.45505	2.46561	2.71346	2.26454	2.38461	2.86784	0.798857	0.130738
Cacna2d1(ENSMUSG00000040118)	571	601	567	515	519	712	4.85903	4.64714	4.72926	4.7857	4.74384	5.5452	0.972274	0.0241559
Cacna2d2(ENSMUSG00000010066)	167	117	152	141	121	178	2.04024	1.42337	1.78143	1.61129	1.4857	2.14945	0.982848	0.0273856
Cacna2d3(ENSMUSG00000021991)	21	35	21	30	7	35	0.827098	0.45881	1.35031	1.68648	0.0969572	1.25498	0.979603	-0.0733211
Cacnb1(ENSMUSG00000020882)	123	117	94	75	66	89	2.07376	2.06581	1.73945	1.43802	1.05602	1.36577	0.427234	-0.520175
Cacnb2(ENSMUSG00000057914)	132	123	98	115	130	157	1.4227	1.64274	1.24524	1.2339	1.5215	1.70657	0.801595	0.205623
Cacnb3(ENSMUSG00000003352)	525	548	604	530	694	618	10.3509	10.7021	11.8663	10.7185	13.8192	12.2347	0.696992	0.152848
Cacnb4(ENSMUSG00000017412)	54	33	35	51	45	43	0.388048	0.246138	0.261099	0.368262	0.34613	0.318224	0.870628	0.201537
Cacng7(ENSMUSG00000069806)	48	35	46	49	58	62	1.52248	1.05983	1.41021	1.48286	1.76996	1.89255	0.66908	0.404126
Cactin(ENSMUSG00000034889)	506	459	470	582	539	509	9.39342	8.39998	8.45634	10.8613	9.99151	9.36659	0.58281	0.200247
Cacul1(ENSMUSG00000033417)	1289	1508	1414	1327	1327	1224	12.953	15.5617	14.5443	13.4111	13.4323	12.4137	0.793775	-0.100186
Cacybp(ENSMUSG00000014226)	771	850	752	702	686	766	23.1436	25.1452	24.3668	19.1123	18.1801	19.9158	0.756547	-0.121004
Cad(ENSMUSG00000013629)	1165	1190	707	818	1285	1612	8.51226	8.45314	5.44175	6.38473	9.17272	11.6365	0.724624	0.299198
Cadm1(ENSMUSG00000032076)	292	370	402	401	267	379	4.26384	6.21601	5.31282	6.4253	4.21893	5.19355	0.999865	-0.00483796
Cadm2(ENSMUSG00000064115)	42	31	13	26	13	41	0.716579	0.236256	0.203267	0.164761	0.159924	0.379683	0.978722	-0.0865055
Cadm4(ENSMUSG00000054793)	73	83	73	63	71	100	1.80783	1.99432	1.77694	1.56167	1.72567	2.37527	0.977443	0.0505497
Cadps(ENSMUSG00000054423)	118	137	146	92	47	90	1.5619	1.39106	1.56819	0.890744	0.591983	0.865011	0.13371	-0.790306
Cadps2(ENSMUSG00000017978)	2350	2503	2683	2130	2194	1842	38.6666	40.3231	45.4881	33.6247	33.2522	25.1485	0.298684	-0.272109
Cage1(ENSMUSG00000044566)	63	44	68	56	66	55	0.895102	0.906632	0.976669	0.823259	1.1089	0.785153	0.988879	0.0297843
Calb2(ENSMUSG00000003657)	158	124	174	186	58	212	5.95492	5.06812	8.26463	7.97272	2.19133	7.50209	0.997106	0.0144576
Calcb(ENSMUSG00000030666)	25	29	32	13	2	40	1.35506	1.67165	1.57951	0.890021	0.163321	1.16788	0.721723	-0.625476
Calcoco1(ENSMUSG00000023055)	735	706	782	823	864	892	11.5939	10.9145	12.0549	12.6565	13.2679	13.4716	0.438399	0.231075
Calcrl(ENSMUSG00000059588)	253	152	312	314	360	293	3.12059	1.95045	3.90078	3.74445	4.2677	3.46551	0.349478	0.443122
Cald1(ENSMUSG00000029761)	9438	9998	8921	8034	10325	11952	89.9647	97.4406	98.6755	80.6514	115.542	106.612	0.797629	0.114878
Calhm2(ENSMUSG00000033033)	63	15	43	61	69	68	1.69747	0.427411	1.18242	1.61853	1.82431	1.79735	0.321347	0.716797
Calm1(ENSMUSG00000001175)	20555	24671	21135	20718	16730	19314	458.516	565.71	478.252	465.653	375.058	419.865	0.551656	-0.206182
Calm2(ENSMUSG00000036438)	8603	9013	9420	9527	9350	9112	431.718	451.05	481.437	482.299	464.496	437.221	0.882781	0.0674321
Calm3(ENSMUSG00000019370)	6954	6975	6937	4584	4785	4749	180.425	174.634	175.261	118.281	122.409	121.176	0.00871312	-0.546151
Calml4(ENSMUSG00000032246)	1460	1727	1589	1726	1505	1466	148.021	169.364	155.554	170.957	144.043	128.575	0.995721	-0.00535791
Calr(ENSMUSG00000003814)	12903	13244	7401	8334	9108	9814	271.919	276.055	155.464	175.213	189.619	200.539	0.623651	-0.279681
Calr3(ENSMUSG00000019732)	17	22	19	27	50	64	0.499907	0.637513	0.620096	0.824991	1.45085	1.95815	0.077963	1.30238
Calu(ENSMUSG00000029767)	4038	4493	3979	4007	4305	3869	67.1447	75.4807	67.3993	67.1014	71.1601	63.2461	0.972274	-0.0198146
Camk1(ENSMUSG00000030272)	394	401	347	257	268	257	13.8168	13.824	12.121	8.98829	9.24981	8.58212	0.106196	-0.528216
Camk1d(ENSMUSG00000039145)	4939	5248	5052	3994	4481	4515	34.0529	38.4334	38.3545	28.5086	30.9194	31.7876	0.47287	-0.212247
Camk2a(ENSMUSG00000024617)	57	56	86	53	36	61	0.568092	0.811543	1.00077	0.530455	0.380078	0.751947	0.669939	-0.392314
Camk2b(ENSMUSG00000057897)	120	157	115	170	298	165	1.62062	2.17031	1.45846	2.4692	4.10908	2.1187	0.287511	0.712156
Camk2d(ENSMUSG00000053819)	2822	3408	2437	2898	2882	2456	36.5688	45.7304	31.8203	38.1811	38.3566	30.5316	0.901409	-0.0535607
Camk2g(ENSMUSG00000021820)	1036	983	1030	1126	1324	1268	14.4612	12.6497	14.4024	14.6137	16.3413	16.4671	0.231804	0.303165
Camk2n1(ENSMUSG00000046447)	1537	2709	2291	1775	1138	1458	34.9002	61.4128	57.3639	40.4534	22.6986	28.7292	0.258393	-0.55903
Camk4(ENSMUSG00000038128)	259	115	181	69	101	137	1.14425	0.515446	0.795553	0.29943	0.444362	0.588948	0.328193	-0.843017
Camkk1(ENSMUSG00000020785)	60	56	63	46	51	58	0.871211	0.813987	1.06042	0.649931	0.727056	0.843502	0.873544	-0.191
Camkk2(ENSMUSG00000029471)	156	151	142	144	168	181	1.96611	1.89619	1.68181	2.11368	1.92393	1.87406	0.848026	0.152543
Camkmt(ENSMUSG00000071037)	375	360	371	341	310	360	10.1532	10.1648	13.1346	9.72906	7.92461	10.3943	0.841185	-0.112558
Caml(ENSMUSG00000021501)	359	347	348	335	362	368	17.5557	16.043	16.0568	16.3687	17.0583	17.6542	0.966916	0.0322206
Camsap1(ENSMUSG00000026933)	478	384	502	536	635	629	2.8627	2.41485	2.99144	3.37077	3.86346	3.8197	0.121596	0.415199
Camsap2(ENSMUSG00000041570)	834	894	847	1243	1229	1254	6.29834	6.88819	7.89314	9.2085	9.19125	7.82503	0.00677724	0.551159
Camsap3(ENSMUSG00000044433)	1731	2080	1477	1537	1620	1183	19.9064	24.4517	16.7472	17.6057	18.0475	13.2619	0.443358	-0.265088
Camta1(ENSMUSG00000014592)	419	297	412	347	441	500	3.431	51.9485	3.10301	2.88713	3.08631	12.2948	0.680582	0.205627
Camta2(ENSMUSG00000040712)	2728	2659	2830	2271	2614	2202	55.7177	58.0203	56.2578	45.7512	53.236	41.4057	0.511918	-0.196502
Cand1(ENSMUSG00000020114)	2021	2041	1958	1993	2002	1956	14.4173	14.9919	14.2003	14.2706	14.4469	13.9976	1	0.000967738
Cand2(ENSMUSG00000030319)	108	87	159	97	113	131	1.03988	0.824544	1.50464	0.923799	1.07072	1.24239	0.981495	-0.0400372
Cant1(ENSMUSG00000025575)	4297	5252	5516	4371	4154	4410	81.8454	97.2099	104.796	81.516	75.9513	81.4765	0.505021	-0.201428
Canx(ENSMUSG00000020368)	9582	8781	7818	9066	9386	10080	126.478	117.04	104.986	120.167	123.026	131.227	0.707525	0.141378
Cap1(ENSMUSG00000028656)	5250	6394	5450	5778	5409	5759	115.122	134.973	116.559	124.262	115.412	119.652	0.996451	0.00691781
Cap2(ENSMUSG00000021373)	319	361	309	267	316	289	5.0898	5.76858	4.88923	4.22002	4.98954	4.46188	0.757364	-0.162595
Capg(ENSMUSG00000056737)	384	495	472	333	639	601	17.2762	21.1864	20.3773	14.9336	27.0815	24.6611	0.74499	0.239492
Capn1(ENSMUSG00000024942)	1992	2311	1895	1668	1821	1694	34.5061	39.315	32.2979	28.638	31.0704	28.6201	0.376532	-0.238678
Capn10(ENSMUSG00000026270)	398	364	362	327	332	320	10.5347	9.96365	9.7648	7.71849	9.04604	8.82547	0.70436	-0.182521
Capn13(ENSMUSG00000043705)	1973	2442	2109	1963	1769	1549	31.1304	36.6429	32.3808	26.2067	22.3976	22.9066	0.261582	-0.285696
Capn15(ENSMUSG00000037326)	825	759	632	916	1040	762	8.67459	7.88063	6.58432	9.63002	10.79	7.8308	0.298489	0.311893
Capn2(ENSMUSG00000026509)	3478	4177	3181	2430	2764	2853	59.7714	68.2655	51.5703	40.1888	43.7549	48.8376	0.0644408	-0.409221
Capn3(ENSMUSG00000079110)	15	9	20	20	22	21	0.177254	0.119899	0.252329	0.213217	0.274048	0.308449	0.632076	0.529302
Capn5(ENSMUSG00000035547)	2606	3617	3483	1692	1787	1460	32.5582	44.8845	44.6189	20.7636	24.2079	17.6044	1.17228e-05	-0.955057
Capn7(ENSMUSG00000021893)	1412	1528	1490	1448	1507	1368	19.045	20.9824	20.5853	19.5007	20.0253	18.2003	0.977977	-0.0172919
Capn8(ENSMUSG00000038599)	2272	1895	2407	2675	2337	2138	14.012	10.9228	13.5421	15.7888	13.3111	11.9211	0.683575	0.136088
Capn9(ENSMUSG00000031981)	631	712	955	915	543	831	14.4948	16.2175	21.8514	20.9632	12.2899	18.6371	0.995721	0.0109144
Capns1(ENSMUSG00000001794)	4047	4973	4247	3741	3960	3765	174.014	208.79	181.704	159.888	167.372	156.361	0.527895	-0.190928
Caprin1(ENSMUSG00000027184)	5731	5615	5915	4965	4991	5431	72.7384	71.6896	75.7733	63.0222	63.658	68.6774	0.669764	-0.148686
Caprin2(ENSMUSG00000030309)	148	138	186	145	145	129	2.15922	1.75804	2.78386	1.71118	1.7795	1.46163	0.84992	-0.156307
Capsl(ENSMUSG00000039676)	108	95	71	42	39	45	6.15209	6.374	4.75498	2.94593	2.23779	2.45974	0.0536808	-1.10321
Capza1(ENSMUSG00000070372)	3688	4152	3996	4191	3925	3434	68.0577	78.2122	75.2893	77.2542	72.4833	63.4662	0.977977	-0.0171524
Capza2(ENSMUSG00000015733)	4039	4585	3914	4026	4197	3714	98.1768	113.793	97.6652	98.3789	102.047	89.5934	0.908002	-0.0519801
Capzb(ENSMUSG00000028745)	5112	6426	4886	5901	5762	5451	201.38	381.595	230.131	421.943	324.233	212.268	0.857947	0.079519
Car1(ENSMUSG00000027556)	24227	36665	30942	47918	32901	39013	1436.66	2192.12	1884.68	2850.38	1929.28	2198.94	0.294501	0.404607
Car11(ENSMUSG00000003273)	30	18	37	49	30	45	1.30391	0.880071	1.37426	1.89922	1.28593	1.99313	0.546276	0.55622
Car12(ENSMUSG00000032373)	90	73	159	270	301	435	1.08657	1.06404	2.02747	2.93721	3.30054	5.1257	0.000664091	1.65698
Car13(ENSMUSG00000027555)	736	698	625	720	817	680	14.4849	13.6986	12.0912	14.4895	15.81	13.4429	0.752941	0.124062
Car14(ENSMUSG00000038526)	67	84	80	148	152	169	2.03897	2.49217	2.40808	4.42345	4.49201	4.88507	0.0202336	1.04099
Car15(ENSMUSG00000090236)	62	50	49	42	58	29	0.914368	0.834362	0.747117	0.656864	0.857501	0.571619	0.781801	-0.304066
Car2(ENSMUSG00000027562)	31624	30730	35228	51643	36652	39446	1096.58	1064.72	1223.51	1785.94	1263.48	1343.27	0.173627	0.404754
Car3(ENSMUSG00000027559)	17	308	15	884	33	55	0.630757	11.3535	0.576202	32.6752	1.25232	2.02464	0.786494	1.55857
Car4(ENSMUSG00000000805)	11668	23616	27655	30777	14678	19704	560.867	1107.71	1332.12	1465.28	686.45	895.987	0.968409	0.069875
Car5b(ENSMUSG00000031373)	31	31	18	50	41	28	0.543281	0.562886	0.331978	0.872968	0.72361	0.491465	0.523227	0.591646
Car8(ENSMUSG00000041261)	180	151	122	103	118	102	3.43037	3.8649	1.85245	1.80004	3.15991	1.66317	0.415536	-0.47113
Car9(ENSMUSG00000028463)	887	928	1093	740	780	775	25.3528	26.4634	31.1493	20.9622	22.0785	21.7271	0.210187	-0.32451
Card10(ENSMUSG00000033170)	726	573	743	369	490	476	8.06087	6.13556	7.89022	3.95446	5.55222	5.07561	0.0194395	-0.598067
Card11(ENSMUSG00000036526)	180	132	130	2	28	22	1.92393	1.43837	1.39187	0.0260983	0.312747	0.240738	1.52487e-11	-3.07075
Card14(ENSMUSG00000013483)	759	1361	949	921	816	689	8.60152	15.7801	10.9054	10.4778	9.34117	7.99359	0.576677	-0.316329
Card19(ENSMUSG00000037960)	422	513	522	461	473	472	41.4197	49.0495	51.9754	46.2934	46.005	42.8676	0.958463	-0.0327584
Card6(ENSMUSG00000041849)	422	371	365	349	346	357	4.05505	3.4558	4.05163	2.63204	3.03577	3.66424	0.819969	-0.121964
Card9(ENSMUSG00000026928)	350	357	332	307	345	320	5.87552	5.96029	5.41005	5.08755	5.70129	5.2517	0.90121	-0.0782804
Carf(ENSMUSG00000026017)	232	179	211	194	170	206	3.80058	2.3248	2.18882	1.9631	1.70401	2.05664	0.887872	-0.110969
Carhsp1(ENSMUSG00000008393)	1904	1938	1980	2408	2551	3262	37.5454	38.2461	39.0318	47.2825	49.7052	63.0734	0.0265502	0.515563
Carm1(ENSMUSG00000032185)	627	645	529	511	580	484	10.7506	11.5104	9.12409	8.73787	10.0434	8.65975	0.637508	-0.175083
Carmil1(ENSMUSG00000021338)	1168	1276	1044	940	1120	959	11.5141	12.9838	9.9816	8.82239	9.90902	9.05285	0.535004	-0.18941
Carnmt1(ENSMUSG00000024726)	655	612	603	537	614	610	16.6317	16.0718	15.7545	13.5024	14.9315	14.9779	0.887872	-0.0695281
Carns1(ENSMUSG00000075289)	74	59	107	54	86	88	0.863335	0.740258	1.21118	0.645606	0.960728	1.01145	0.971836	-0.0598656
Cars(ENSMUSG00000010755)	485	515	360	963	1097	854	9.05802	9.56082	6.81126	17.7064	20.3255	15.3004	8.83357e-09	1.11857
Cars2(ENSMUSG00000056228)	659	507	548	640	626	841	12.3104	10.6407	10.2466	11.5201	10.9733	13.8026	0.374779	0.313345
Casc3(ENSMUSG00000078676)	2809	2827	2772	2646	3151	2873	39.1972	38.5239	38.7529	36.0835	43.2973	40.3543	0.886056	0.0618936
Casc4(ENSMUSG00000060227)	188	150	182	150	137	215	2.33018	1.90016	2.64774	1.91326	2.10077	2.6993	0.97911	-0.0353429
Casd1(ENSMUSG00000015189)	3218	2587	3362	3112	2956	2556	48.9721	39.9191	51.9477	48.3667	45.46	39.1889	0.868405	-0.0734487
Cask(ENSMUSG00000031012)	1771	1887	1642	1344	1583	1273	18.9567	19.0171	16.3982	13.5611	15.3542	14.238	0.194995	-0.317209
Caskin1(ENSMUSG00000033597)	37	26	16	27	19	35	0.299991	0.209047	0.131005	0.2181	0.151836	0.280218	0.987486	0.0523686
Caskin2(ENSMUSG00000034471)	1419	1395	1912	1427	1347	1481	15.0913	14.4708	20.1956	15.2798	13.9073	15.5724	0.75148	-0.135531
Casp1(ENSMUSG00000025888)	1964	2166	2760	2792	2120	2304	71.5623	79.5631	102.853	102.191	76.2994	81.2398	0.876742	0.0833292
Casp12(ENSMUSG00000025887)	163	168	214	155	158	187	3.46895	3.58844	5.09122	3.38167	3.2899	4.23657	0.898818	-0.107601
Casp14(ENSMUSG00000005355)	1304	1244	748	1171	1654	1783	26.6328	25.4994	15.45	23.3655	33.4615	35.8145	0.307894	0.502806
Casp2(ENSMUSG00000029863)	1702	1987	1214	992	1135	856	29.1625	36.428	20.6815	18.5093	22.0805	15.7398	0.0531692	-0.696444
Casp3(ENSMUSG00000031628)	1065	1340	1269	1380	1347	1563	24.8713	33.2659	31.7727	34.3758	33.0951	35.5302	0.377471	0.242959
Casp4(ENSMUSG00000033538)	266	280	444	1198	1164	749	9.46926	10.0552	16.5691	44.3003	42.2759	28.3997	3.88062e-05	1.66699
Casp6(ENSMUSG00000027997)	443	495	468	451	457	551	17.4175	19.1059	18.4447	17.4809	17.7914	21.3182	0.894279	0.0720093
Casp7(ENSMUSG00000025076)	3378	4110	4183	3386	2938	2832	79.213	95.8574	98.4313	78.623	67.9837	65.1102	0.17442	-0.331749
Casp8(ENSMUSG00000026029)	1246	1881	1612	1763	1625	1268	25.952	39.9231	34.621	36.7203	33.946	26.483	0.995721	-0.00494719
Casp8ap2(ENSMUSG00000028282)	621	606	758	645	681	628	4.31494	4.08404	5.04901	4.24038	4.5849	4.40101	0.99792	-0.00646909
Casp9(ENSMUSG00000028914)	622	655	644	503	528	525	8.71036	9.15772	8.98212	7.1729	7.33812	7.3404	0.346706	-0.286149
Casq2(ENSMUSG00000027861)	172	168	131	187	223	221	2.9358	2.98709	2.27411	3.23479	4.01267	3.96548	0.368319	0.440307
Cast(ENSMUSG00000021585)	4219	5518	4489	4729	5142	5342	42.8084	57.5263	46.4014	49.606	54.2277	54.7914	0.762109	0.117133
Casz1(ENSMUSG00000028977)	2670	4092	2936	2431	2500	2565	23.0219	46.4123	26.3081	22.6333	22.1899	22.6328	0.307821	-0.349535
Cat(ENSMUSG00000027187)	1509	1298	1355	1138	1098	1183	31.9605	26.9169	28.669	23.7152	23.069	24.4552	0.318017	-0.267529
Catsper2(ENSMUSG00000033486)	15	22	11	23	25	29	0.404243	0.579967	0.301972	0.607381	0.658298	0.749861	0.471361	0.705431
Catsper4(ENSMUSG00000048003)	15	18	21	23	9	23	0.568477	0.56099	0.700065	0.740096	0.397645	0.84581	0.995721	0.0441723
Cav1(ENSMUSG00000007655)	2614	2154	2448	2278	2083	2595	65.3274	53.3589	59.9544	55.5633	53.1269	62.7339	0.941649	-0.0372831
Cav2(ENSMUSG00000000058)	432	399	361	278	345	352	10.7056	10.1941	9.37803	6.93925	8.93623	8.88055	0.489449	-0.272425
Cbarp(ENSMUSG00000035640)	81	74	62	75	52	115	1.55549	1.39398	1.49857	1.35502	1.01451	2.16284	0.870102	0.175194
Cbfa2t2(ENSMUSG00000038533)	671	880	645	640	686	615	5.95292	7.94124	6.03763	5.76079	6.14347	5.46944	0.656562	-0.15738
Cbfb(ENSMUSG00000031885)	1072	940	994	1103	1225	1251	23.0276	20.4876	21.816	23.9921	26.389	27.075	0.315283	0.268095
Cbl(ENSMUSG00000034342)	3309	3771	3569	2547	2663	2689	15.9671	18.4556	17.5022	12.304	12.8409	13.0869	0.062723	-0.41238
Cblb(ENSMUSG00000022637)	675	590	598	943	884	818	5.4221	4.8126	4.86695	7.56491	7.08606	6.58291	0.01712	0.521831
Cblc(ENSMUSG00000040525)	874	1159	1287	1220	1196	1013	30.0716	38.9989	43.7846	41.3898	40.1714	33.8315	0.90121	0.0651021
Cbll1(ENSMUSG00000020659)	459	381	405	526	543	562	6.65511	5.5941	6.07025	7.96538	8.08806	8.17451	0.155038	0.405506
Cbln2(ENSMUSG00000024647)	34	24	34	31	3	29	0.736315	0.692102	0.806734	0.805929	0.106415	0.675793	0.681461	-0.532921
Cbln3(ENSMUSG00000040380)	130	108	116	79	116	93	1.34718	1.24401	1.18864	0.80989	1.31163	1.06113	0.724382	-0.281659
Cbr1(ENSMUSG00000051483)	3195	4724	3790	3485	2933	2773	146.949	213.072	174.978	159.127	131.283	119.264	0.307411	-0.328485
Cbr2(ENSMUSG00000025150)	320	360	455	403	290	396	20.4095	22.4395	29.8981	25.7269	17.9099	24.4433	0.955318	-0.0427014
Cbr3(ENSMUSG00000022947)	622	1297	1074	1389	1220	1031	32.5311	66.5187	56.0222	72.1489	62.8005	51.24	0.610906	0.305065
Cbr4(ENSMUSG00000031641)	505	414	493	501	512	480	20.0117	19.9494	21.3106	20.2872	20.5585	18.4825	0.841185	0.0957503
Cbs(ENSMUSG00000024039)	675	739	590	339	418	313	13.0236	14.318	11.3946	7.0404	8.32002	5.84715	3.40553e-05	-0.886327
Cbwd1(ENSMUSG00000024878)	225	207	225	267	230	293	6.48981	6.30069	7.05436	7.72061	6.64211	8.44118	0.568648	0.282497
Cbx1(ENSMUSG00000018666)	1385	1176	1199	1085	1072	1181	35.3855	31.1762	31.3308	27.5706	27.7885	29.501	0.640252	-0.155527
Cbx2(ENSMUSG00000025577)	151	75	103	95	100	100	2.02471	1.00783	1.46124	1.28737	1.33926	1.36451	0.887872	-0.145851
Cbx3(ENSMUSG00000029836)	1958	1779	1706	1044	1449	1436	67.6136	62.8091	60.8686	36.5629	49.9201	48.5581	0.0323677	-0.452997
Cbx4(ENSMUSG00000039989)	201	194	249	195	146	242	1.91207	1.82283	2.34368	1.8605	1.39009	2.27473	0.863373	-0.12727
Cbx5(ENSMUSG00000009575)	2293	1966	2152	1389	1565	1464	14.3756	13.2501	14.0372	8.67501	9.79183	9.68361	0.00990904	-0.521138
Cbx6(ENSMUSG00000089715)	431	431	509	488	386	626	4.04641	5.0505	5.62616	4.52354	4.17361	5.85957	0.803151	0.146662
Cbx7(ENSMUSG00000053411)	558	384	583	698	835	589	6.63371	5.01008	7.45238	7.84414	9.44147	7.01536	0.190848	0.489825
Cbx8(ENSMUSG00000025578)	78	41	73	59	63	85	1.09488	0.633482	1.11451	0.837385	0.891151	1.25692	0.920196	0.120193
Cby1(ENSMUSG00000022428)	190	146	193	196	274	461	9.41192	7.12365	9.56097	9.70067	13.3337	21.3774	0.33514	0.83102
Cc2d1a(ENSMUSG00000036686)	1480	1857	1291	1457	1652	1221	19.2435	23.7042	16.5658	18.8098	21.2532	15.5342	0.882781	-0.0755474
Cc2d1b(ENSMUSG00000028582)	1188	1156	1013	1043	1155	971	14.6119	14.1655	12.3564	11.9241	13.8589	11.8167	0.88073	-0.0654903
Cc2d2a(ENSMUSG00000039765)	349	272	318	261	324	338	4.04016	2.77161	3.24704	2.62868	3.49724	3.84877	0.99792	-0.00944116
Ccar1(ENSMUSG00000020074)	2249	2231	2374	2635	2674	2675	24.2457	25.5615	26.9299	28.5962	27.9998	28.1889	0.386163	0.237244
Ccar2(ENSMUSG00000033712)	1272	1317	1114	1304	1629	1187	15.4169	15.817	13.2395	15.5611	19.5102	13.9035	0.607766	0.172222
Ccbe1(ENSMUSG00000046318)	35	24	36	51	48	49	0.374545	0.276823	0.422591	0.593133	0.589039	0.443415	0.431553	0.6529
Ccdc102a(ENSMUSG00000063605)	77	72	82	42	57	85	1.87407	1.63385	1.85482	0.94414	1.2959	1.91427	0.740579	-0.310986
Ccdc106(ENSMUSG00000035228)	758	646	619	791	763	682	25.9959	19.9625	20.024	23.2328	22.225	20.3975	0.646948	0.160632
Ccdc107(ENSMUSG00000028461)	394	419	394	410	445	383	38.5401	39.9856	39.1228	39.8725	42.2638	34.3466	0.928253	0.0546021
Ccdc112(ENSMUSG00000071855)	104	80	105	93	102	91	1.68525	1.31265	1.77111	1.54153	1.67305	1.48374	1	-0.000513964
Ccdc114(ENSMUSG00000040189)	204	147	170	84	85	94	2.89017	2.70958	2.47846	1.21455	1.09772	1.12857	0.0257079	-0.971571
Ccdc115(ENSMUSG00000042111)	406	384	415	518	533	413	14.215	13.2038	14.4958	18.0815	18.2156	13.8092	0.372679	0.29732
Ccdc116(ENSMUSG00000022768)	132	175	350	271	190	267	2.4766	3.44783	6.26215	5.58973	4.30928	5.99037	0.904329	0.163379
Ccdc117(ENSMUSG00000020482)	648	573	718	897	960	940	9.68464	9.10787	10.5542	13.3549	14.5599	13.9739	0.010692	0.544257
Ccdc12(ENSMUSG00000019659)	1033	1256	903	915	975	687	70.8389	82.2684	61.6117	61.0304	66.2531	43.0474	0.404286	-0.288811
Ccdc120(ENSMUSG00000031150)	366	584	554	379	474	392	6.48897	9.07303	8.02503	6.5913	7.81358	6.11402	0.584052	-0.251896
Ccdc122(ENSMUSG00000034795)	353	280	293	475	627	476	10.1988	8.37408	8.7678	13.6384	18.0604	13.7109	0.00183243	0.784612
Ccdc124(ENSMUSG00000007721)	685	804	576	735	727	734	29.9958	34.7884	24.8018	32.1736	32.5061	31.604	0.798639	0.108709
Ccdc125(ENSMUSG00000048924)	129	90	116	125	131	116	2.2284	1.67589	2.06802	2.15198	2.36441	2.00741	0.849574	0.165025
Ccdc126(ENSMUSG00000050786)	82	74	53	69	44	55	2.1922	2.03714	1.46769	1.87552	1.18376	1.47586	0.763426	-0.297577
Ccdc127(ENSMUSG00000021578)	601	575	577	534	605	605	7.15575	8.38556	7.26266	6.90277	8.52453	9.74295	0.991469	0.0097824
Ccdc130(ENSMUSG00000004994)	177	130	195	190	197	187	3.76805	3.07364	4.21468	3.90286	5.30569	4.09797	0.752275	0.207138
Ccdc134(ENSMUSG00000068114)	209	171	198	290	248	276	3.45261	2.869	3.31426	4.43573	3.83552	4.31311	0.204333	0.509279
Ccdc136(ENSMUSG00000029769)	129	117	154	164	133	151	1.61802	1.38561	2.35603	2.18464	1.71102	1.87118	0.820322	0.178947
Ccdc137(ENSMUSG00000049957)	358	283	283	419	441	456	6.06392	10.6601	4.82821	7.0652	14.0187	12.4581	0.0744109	0.525965
Ccdc138(ENSMUSG00000038010)	126	107	110	67	42	65	3.13211	2.75677	2.97485	1.75198	1.15684	1.68217	0.0732447	-0.963144
Ccdc14(ENSMUSG00000022833)	287	262	259	217	229	157	2.45863	2.48212	2.28887	1.89934	2.09306	1.35278	0.355645	-0.405745
Ccdc141(ENSMUSG00000044033)	89	79	101	111	139	135	0.866048	0.788672	0.902928	0.767968	1.15706	1.30053	0.371272	0.533071
Ccdc142(ENSMUSG00000107499)	64	24	65	66	72	71	1.82268	0.670689	1.81188	1.84556	2.02705	1.97561	0.573894	0.458604
Ccdc149(ENSMUSG00000045790)	277	301	230	244	288	237	3.79782	4.08716	3.11662	3.31689	3.88691	3.12781	0.943382	-0.052264
Ccdc15(ENSMUSG00000034303)	205	141	254	351	337	397	1.435	1.47007	2.64605	3.07355	2.74627	2.70995	0.00301579	0.867569
Ccdc157(ENSMUSG00000051427)	210	204	173	222	238	227	1.84467	1.85311	1.4945	1.97916	2.1222	1.96497	0.669367	0.24481
Ccdc159(ENSMUSG00000006241)	40	24	43	36	27	33	1.57826	0.948195	1.70831	1.39585	1.1058	1.38963	0.928711	-0.144653
Ccdc163(ENSMUSG00000028689)	149	120	171	168	137	131	10.0641	16.7679	12.5559	13.5567	8.81902	9.83154	1	0.00103861
Ccdc166(ENSMUSG00000098176)	211	169	203	175	189	139	4.66729	3.80566	4.76012	4.26031	4.07344	3.33841	0.776318	-0.198029
Ccdc167(ENSMUSG00000024018)	359	318	358	353	350	341	5.5071	4.92867	5.34445	5.52146	5.34246	5.27027	0.970693	0.0285088
Ccdc169(ENSMUSG00000048655)	254	259	249	339	290	292	4.16163	3.40189	3.38023	4.64695	3.81408	3.92903	0.516566	0.290888
Ccdc17(ENSMUSG00000034035)	148	89	147	173	202	244	2.40827	1.69091	2.48588	2.67109	3.35698	3.97222	0.100489	0.701496
Ccdc171(ENSMUSG00000052407)	145	82	121	80	73	71	1.86614	1.19792	1.73064	1.23954	1.15903	0.776535	0.311181	-0.623573
Ccdc173(ENSMUSG00000070883)	28	18	19	30	24	22	0.6382	0.42874	0.450679	0.685094	0.540054	0.491249	0.867201	0.23911
Ccdc177(ENSMUSG00000062961)	35	20	21	35	48	31	0.350093	0.198387	0.215644	0.354093	0.482233	0.307715	0.517684	0.597973
Ccdc18(ENSMUSG00000056531)	120	87	165	41	46	48	0.926603	0.66848	1.36996	0.362678	0.365833	0.409469	0.00884995	-1.44926
Ccdc181(ENSMUSG00000026578)	295	224	260	208	180	194	7.066	5.64422	6.0229	6.75935	4.31459	5.46409	0.368061	-0.405833
Ccdc186(ENSMUSG00000035173)	1815	2713	2186	2165	1778	1905	14.027	21.2176	17.3784	16.9107	14.5399	15.2914	0.636506	-0.178233
Ccdc187(ENSMUSG00000048038)	41	42	44	16	24	34	0.328253	0.717871	0.284875	0.125457	0.162567	0.212089	0.359647	-0.761016
Ccdc189(ENSMUSG00000057176)	100	103	75	91	108	90	2.08239	2.13069	1.57793	1.89707	2.27919	1.85111	0.951386	0.0748744
Ccdc191(ENSMUSG00000022701)	225	178	224	158	159	204	3.35971	2.33254	2.94583	2.09887	2.42064	2.39286	0.679245	-0.252009
Ccdc22(ENSMUSG00000031143)	310	328	325	243	215	260	7.20082	7.61488	7.35627	5.52615	4.93019	5.91357	0.304087	-0.405687
Ccdc24(ENSMUSG00000078588)	101	71	69	77	188	115	1.31267	0.92116	0.892943	0.99466	2.40886	1.45778	0.472811	0.67233
Ccdc25(ENSMUSG00000022035)	681	628	682	768	786	715	14.9254	13.9035	15.2096	16.8394	17.1377	15.1594	0.523079	0.204966
Ccdc28a(ENSMUSG00000059554)	358	274	387	357	310	394	15.8099	12.0723	15.241	12.5621	11.8436	14.8506	0.903095	0.072613
Ccdc28b(ENSMUSG00000028795)	99	99	154	67	78	77	7.63994	7.56692	11.6029	6.16674	6.44886	5.89918	0.279525	-0.649418
Ccdc3(ENSMUSG00000026676)	253	312	269	256	301	311	7.93829	10.239	7.59987	7.26268	8.29899	6.87703	0.913307	0.0774026
Ccdc32(ENSMUSG00000039983)	1220	1314	1244	1393	1138	1100	37.0039	43.6367	38.7625	43.4377	35.6489	32.7403	0.934091	-0.0394323
Ccdc34(ENSMUSG00000027160)	539	441	452	307	346	313	13.2711	11.0464	11.4558	7.65106	8.56378	7.50604	0.0495362	-0.552053
Ccdc39(ENSMUSG00000027676)	77	74	90	122	97	136	0.903763	0.892195	1.07716	1.43682	1.14019	1.58774	0.345132	0.575157
Ccdc43(ENSMUSG00000020925)	401	324	313	416	458	419	8.88653	7.2661	7.0611	9.22824	10.0976	9.07512	0.33715	0.332889
Ccdc47(ENSMUSG00000078622)	2485	2644	2485	2601	2448	2649	39.1493	41.5383	41.1646	42.8796	37.1518	39.7748	0.943603	0.0339159
Ccdc50(ENSMUSG00000038127)	2298	2046	2246	2400	2392	2282	19.1424	16.9614	18.7053	19.7999	19.7951	18.5715	0.740579	0.118382
Ccdc51(ENSMUSG00000025645)	237	209	290	260	246	221	8.87364	7.68981	10.7249	9.64255	8.98697	7.90936	1	-0.00274298
Ccdc57(ENSMUSG00000048445)	125	105	119	137	154	105	1.25448	1.26208	1.06217	1.49642	1.47847	0.900496	0.807895	0.197698
Ccdc58(ENSMUSG00000075229)	655	659	596	1021	1003	900	16.8392	16.3893	14.0363	21.1541	22.0584	22.716	0.00195184	0.632063
Ccdc59(ENSMUSG00000019897)	662	710	525	779	691	657	13.1767	15.129	11.1973	15.6392	13.9045	14.1567	0.595558	0.184018
Ccdc6(ENSMUSG00000048701)	2152	2955	1849	1541	1657	1611	23.9833	33.2623	21.245	18.4193	17.4999	17.2578	0.141626	-0.510651
Ccdc61(ENSMUSG00000074358)	338	330	319	244	286	231	10.7377	12.4	10.3815	9.38431	9.74455	8.09116	0.373443	-0.357833
Ccdc62(ENSMUSG00000061882)	932	917	783	925	1039	1037	23.8173	23.2872	18.4196	22.5518	24.4791	24.9647	0.495558	0.207324
Ccdc66(ENSMUSG00000046753)	180	155	194	142	134	158	2.54472	2.19449	2.76645	2.00561	1.88074	2.17431	0.678925	-0.270004
Ccdc68(ENSMUSG00000038903)	1037	1321	1516	1328	979	1054	26.2297	35.2196	40.289	32.999	24.7901	26.2441	0.692344	-0.186975
Ccdc71(ENSMUSG00000049305)	590	663	596	587	653	596	9.5676	10.7349	9.66915	9.48206	10.5259	11.1696	0.995721	0.0085208
Ccdc71l(ENSMUSG00000090946)	1082	1386	915	917	835	997	17.0267	22.2335	14.6866	14.5539	13.2675	15.8648	0.422141	-0.278299
Ccdc77(ENSMUSG00000030177)	121	123	154	147	135	143	2.6535	2.36741	2.65938	2.50671	2.29031	2.38139	0.904527	0.111152
Ccdc8(ENSMUSG00000041117)	46	45	76	45	51	77	0.450436	0.438736	0.736414	0.43633	0.493824	0.730202	0.968313	0.0664832
Ccdc80(ENSMUSG00000022665)	334	372	401	375	171	299	3.62608	3.90868	4.42967	4.22332	1.78648	3.33212	0.494661	-0.372302
Ccdc82(ENSMUSG00000079084)	947	849	991	809	861	769	10.7681	10.1872	11.9299	9.81741	9.96238	8.82172	0.594698	-0.176468
Ccdc84(ENSMUSG00000043923)	294	230	232	305	365	232	10.2174	6.99243	10.5911	14.0968	14.7409	11.1328	0.574223	0.270072
Ccdc85a(ENSMUSG00000032878)	23	11	26	16	28	13	0.267898	0.161934	0.285303	0.221609	0.359451	0.187929	0.988907	-0.0640034
Ccdc85b(ENSMUSG00000095098)	105	144	155	160	113	118	17.6777	22.8673	26.1978	27.3366	18.3383	17.793	0.985911	-0.0285446
Ccdc85c(ENSMUSG00000084883)	1433	1864	1337	860	996	769	28.2603	33.9792	26.295	17.0554	17.778	14.3833	0.000714045	-0.79926
Ccdc86(ENSMUSG00000024732)	233	249	164	412	537	380	3.69099	3.95563	2.58176	6.47414	8.44799	5.97645	0.000400852	1.06026
Ccdc88a(ENSMUSG00000032740)	260	213	263	198	214	298	1.48868	1.41557	1.69041	1.22975	1.58849	1.61215	0.972274	-0.0362253
Ccdc88b(ENSMUSG00000047810)	48	23	74	26	24	41	0.452277	0.210358	0.675134	0.237935	0.211292	0.391474	0.604412	-0.662223
Ccdc88c(ENSMUSG00000021182)	1883	2124	2441	2025	2086	1986	11.1738	11.1442	14.1179	10.8949	12.6971	10.9541	0.882781	-0.0632203
Ccdc9(ENSMUSG00000041375)	2621	2298	2162	2436	2807	2133	59.6295	48.3987	45.8411	48.5974	57.5477	37.6355	0.853837	0.0754349
Ccdc90b(ENSMUSG00000030613)	317	298	302	283	248	286	12.2445	11.1129	12.1848	10.6083	9.25343	11.2261	0.794801	-0.149714
Ccdc91(ENSMUSG00000030301)	1023	881	878	743	731	719	19.7404	16.9064	16.9165	14.2742	13.8989	13.5014	0.210956	-0.326942
Ccdc92(ENSMUSG00000037979)	29	44	34	42	29	46	1.76091	1.01373	1.44184	0.956452	0.690784	1.10625	0.921243	0.150452
Ccdc92b(ENSMUSG00000069814)	63	40	37	37	38	34	0.908534	0.529134	0.491522	0.500402	0.574129	0.447285	0.752538	-0.346997
Ccdc93(ENSMUSG00000026339)	2089	2295	2601	2749	2723	2901	13.7939	15.0469	17.2351	18.2586	18.3176	19.0762	0.281917	0.278991
Ccdc94(ENSMUSG00000003208)	164	164	154	208	200	126	5.11606	4.37798	5.05614	6.17643	6.3583	3.45356	0.825121	0.164924
Ccdc97(ENSMUSG00000002608)	745	971	750	813	759	796	14.3856	18.7978	15.4122	15.277	14.4269	15.128	0.936242	-0.0381077
Cchcr1(ENSMUSG00000040312)	351	335	342	204	258	219	5.8831	5.62452	5.69245	3.49167	4.303	3.6007	0.0897173	-0.577031
Ccl11(ENSMUSG00000020676)	53	44	50	97	32	64	3.55187	2.93261	3.43336	6.41273	2.13354	4.05345	0.726589	0.407594
Ccl20(ENSMUSG00000026166)	48	55	100	339	405	213	5.11623	5.52321	10.8739	34.8418	40.4954	19.3043	5.79374e-05	2.25197
Ccl21a(ENSMUSG00000094686)	419	381	446	317	348	449	35.3898	31.5237	37.9382	26.5996	28.4257	33.5819	0.766129	-0.145065
Ccl25(ENSMUSG00000023235)	558	286	523	481	492	572	4.39321	4.55321	5.10019	3.0807	3.11012	3.55565	0.782956	0.187818
Ccl27a(ENSMUSG00000073888)	44	18	29	38	30	58	2.45285	1.9782	0.984729	3.45162	1.55901	3.05991	0.629245	0.479836
Ccl28(ENSMUSG00000074715)	4042	3679	5410	4881	3575	3440	59.3282	54.8546	81.2716	71.5519	52.4238	50.1816	0.855776	-0.127824
Ccl6(ENSMUSG00000018927)	2147	2107	2949	2878	2524	2838	98.7831	97.303	138.096	132.498	114.975	126.041	0.538978	0.2098
Ccl9(ENSMUSG00000019122)	124	139	202	220	163	267	2.7151	3.14872	4.56745	4.82859	3.6048	5.88909	0.356411	0.499755
Ccm2(ENSMUSG00000000378)	293	294	293	248	398	362	10.1241	10.0226	9.71914	11.6912	15.0318	10.6406	0.649751	0.213797
Ccm2l(ENSMUSG00000027474)	40	12	37	47	47	33	1.98556	0.358898	1.22968	1.2939	1.28726	0.781984	0.574223	0.519848
Ccna2(ENSMUSG00000027715)	605	632	874	110	172	268	11.83	12.5102	17.339	2.15956	3.38028	5.3172	1.10572e-06	-1.92319
Ccnb1(ENSMUSG00000041431)	143	156	385	16	43	59	3.34319	3.69132	9.06824	0.39178	0.997906	1.36853	0.0697169	-2.52028
Ccnb2(ENSMUSG00000032218)	192	172	313	20	65	44	7.18188	6.41662	11.7396	0.78146	2.42417	1.61748	0.000414704	-2.37682
Ccnc(ENSMUSG00000028252)	488	416	455	472	480	541	11.0625	9.54957	11.5991	10.815	11.2905	12.4944	0.72	0.151726
Ccnd1(ENSMUSG00000070348)	1221	1154	1101	1665	2807	3572	17.1775	16.4289	15.6433	23.4264	39.447	49.9669	0.045515	1.22852
Ccnd2(ENSMUSG00000000184)	6556	6667	5530	4742	6353	5957	60.7678	64.5867	50.8129	44.2365	58.223	56.3416	0.752915	-0.118627
Ccnd3(ENSMUSG00000034165)	834	889	832	606	506	540	45.8411	45.8877	62.895	21.9635	18.0187	25.7396	0.00419886	-0.611169
Ccndbp1(ENSMUSG00000023572)	626	705	725	803	791	743	23.5657	26.1614	27.2812	30.2301	29.307	26.9441	0.530509	0.202793
Ccne1(ENSMUSG00000002068)	63	91	62	26	51	48	1.75839	2.53829	1.73569	0.734581	1.43179	1.33133	0.271695	-0.766605
Ccne2(ENSMUSG00000028212)	154	123	155	152	112	167	3.18484	2.64312	3.31278	3.11229	2.3348	3.49132	0.995721	0.0116552
Ccnf(ENSMUSG00000072082)	83	75	140	51	70	141	1.37971	1.40565	2.44799	0.9469	1.16463	2.31695	0.921243	-0.170483
Ccng1(ENSMUSG00000020326)	2490	2527	2406	15550	16104	21666	38.8419	40.5664	38.6954	244.4	252.575	338.045	1.75626e-18	2.86267
Ccng2(ENSMUSG00000029385)	1933	3034	2529	2386	1561	1964	41.6189	65.7093	54.7383	51.2094	33.344	41.8725	0.489674	-0.321718
Ccnh(ENSMUSG00000021548)	335	328	372	285	287	355	12.1884	15.2136	15.446	13.0907	13.6283	15.2141	0.794461	-0.142037
Ccni(ENSMUSG00000063015)	10853	12574	10387	11978	10993	10688	228.834	268.293	222.014	253.109	231.413	228.583	0.988411	0.0124874
Ccnj(ENSMUSG00000025010)	127	71	97	143	141	146	1.95141	1.10072	1.44814	2.18766	2.15461	2.22478	0.316726	0.555923
Ccnk(ENSMUSG00000021258)	681	794	670	791	708	758	9.35406	11.2303	9.15188	10.4572	9.43579	10.73	0.834538	0.0925702
Ccnl1(ENSMUSG00000027829)	2260	2003	2316	2861	2863	2849	26.7684	26.4512	27.9004	32.484	32.6913	30.4142	0.0738785	0.397885
Ccnl2(ENSMUSG00000029068)	2756	2244	3014	4125	3746	4051	39.9241	34.1783	45.4455	57.6647	53.2334	54.5091	0.00263228	0.587821
Ccnt1(ENSMUSG00000011960)	1352	1097	1246	1608	1518	1608	10.1446	8.20137	9.74225	12.1485	11.6187	12.442	0.104447	0.372892
Ccnt2(ENSMUSG00000026349)	2096	1680	2105	2669	2496	2234	16.4866	13.2088	16.481	20.9759	19.646	17.8114	0.140142	0.346042
Ccny(ENSMUSG00000024286)	2784	2911	2676	2593	3069	2570	52.2964	49.0997	48.3609	42.9867	47.256	37.8729	0.995721	-0.00608452
Ccnyl1(ENSMUSG00000070871)	332	433	339	346	418	366	6.30858	10.2595	6.60722	8.19573	9.28961	6.98815	0.936639	0.0540525
Ccp110(ENSMUSG00000033904)	267	222	210	358	460	678	2.26999	2.08361	1.80416	3.15938	3.67663	5.78489	0.0455288	1.11473
Ccpg1(ENSMUSG00000034563)	1090	981	1232	1009	964	1107	16.9295	15.0844	18.8717	15.7363	14.958	16.7185	0.842196	-0.0850204
Ccpg1os(ENSMUSG00000086158)	69	76	87	74	67	58	8.44449	9.67002	11.0029	8.7054	8.14738	6.34828	0.847896	-0.204227
Ccr1(ENSMUSG00000025804)	18	28	73	62	31	55	0.369595	0.573183	1.50908	1.26157	0.64483	1.05926	0.854617	0.328765
Ccr2(ENSMUSG00000049103)	52	43	92	25	26	41	0.761186	0.689647	1.47199	0.394177	0.394754	0.59235	0.248553	-1.00967
Ccr6(ENSMUSG00000040899)	63	20	64	25	6	21	1.54911	0.371986	1.19242	0.459321	0.117325	0.384677	0.214646	-1.49221
Ccr9(ENSMUSG00000029530)	22	17	25	45	70	29	0.407097	0.289332	0.445437	0.678075	0.958639	0.47454	0.155843	1.18383
Ccrl2(ENSMUSG00000043953)	34	33	59	99	99	69	0.816039	0.865178	2.01199	3.40975	4.01365	1.80034	0.0553972	1.09767
Ccs(ENSMUSG00000034108)	478	515	449	475	490	554	29.492	30.8676	27.3341	29.0143	29.1993	31.392	0.849574	0.0937198
Ccser1(ENSMUSG00000039578)	722	995	950	689	541	538	15.026	21.2792	18.5427	12.6654	10.7586	11.9512	0.0193879	-0.573686
Ccser2(ENSMUSG00000058690)	1413	1348	1380	1978	2100	2357	12.2815	11.4425	11.8194	17.3	18.2446	21.0746	0.000539	0.653116
Cct2(ENSMUSG00000034024)	4055	4233	3889	5032	5361	4780	123.944	132.189	123.73	157.732	164.532	145.624	0.176704	0.335344
Cct3(ENSMUSG00000001416)	3478	3883	3351	3711	3972	3731	127.425	154.297	122.501	135.921	153.78	150.216	0.773107	0.110392
Cct4(ENSMUSG00000007739)	3395	3181	3533	3991	4141	3886	84.1861	78.817	91.5983	96.3281	100.931	96.1525	0.317251	0.266029
Cct5(ENSMUSG00000022234)	3352	3296	3121	3636	3948	3464	94.1876	92.4081	88.0887	102.511	110.629	94.3796	0.51662	0.194947
Cct7(ENSMUSG00000030007)	2696	2813	2581	2835	2975	2651	68.3306	69.0507	65.699	70.427	73.1646	63.6642	0.841138	0.0826664
Cct8(ENSMUSG00000025613)	3038	3316	2875	3365	3459	3373	84.488	94.4132	82.1143	93.5113	96.8316	92.162	0.614341	0.162517
Ccz1(ENSMUSG00000029617)	1193	1291	1342	1374	1464	1314	35.6919	38.7419	40.7711	41.5721	43.7732	38.0743	0.697375	0.135683
Cd109(ENSMUSG00000046186)	143	100	146	131	94	195	1.33846	0.946927	1.40211	1.22215	0.885289	1.82593	0.908513	0.124643
Cd14(ENSMUSG00000051439)	958	1124	1006	1897	2552	1446	43.71	51.1162	45.6464	85.8773	114.542	63.5153	0.0312677	0.951619
Cd151(ENSMUSG00000025510)	2303	2896	2324	2317	2364	2412	89.0949	103.013	89.9217	90.0756	91.2965	88.98	0.875298	-0.0648718
Cd163(ENSMUSG00000008845)	124	179	93	253	219	178	1.25024	1.79232	0.913178	2.51922	2.21607	1.7742	0.0758569	0.737561
Cd164(ENSMUSG00000019818)	6419	6738	5771	6052	6267	5964	140.887	152.567	131.032	133.489	138.83	132.34	0.949494	-0.0316564
Cd177(ENSMUSG00000052212)	1392	1119	1946	1514	1854	1800	27.0013	21.3367	37.3548	29.0879	35.4409	33.958	0.675576	0.22752
Cd19(ENSMUSG00000030724)	159	11	207	6	2	41	3.02203	0.20431	3.78369	0.124645	0.0418013	0.746842	0.192788	-2.93873
Cd1d1(ENSMUSG00000028076)	100	71	135	69	68	55	2.40781	1.91802	3.42569	1.72751	1.6058	1.34831	0.303535	-0.659905
Cd200(ENSMUSG00000022661)	1192	725	942	544	612	535	16.2227	8.66713	13.2347	7.75611	7.70139	9.31592	0.0732447	-0.744638
Cd200r2(ENSMUSG00000090176)	128	167	139	228	221	159	2.20269	3.51571	2.71137	4.00605	3.81702	3.24697	0.294501	0.506073
Cd209f(ENSMUSG00000051906)	20	56	15	23	27	4	0.826082	2.42413	0.708135	0.929981	1.07461	0.227387	0.731667	-0.722606
Cd22(ENSMUSG00000030577)	178	18	179	8	6	20	2.58704	1.03004	2.16919	0.102704	0.0712582	0.238233	0.0773706	-3.45907
Cd248(ENSMUSG00000056481)	141	159	122	66	91	100	3.02814	3.33967	2.56621	1.40163	1.94414	2.1295	0.190348	-0.695603
Cd24a(ENSMUSG00000047139)	3615	3313	3880	4140	5051	4214	125.065	116.348	138.08	143.293	174.32	144.772	0.184745	0.32686
Cd274(ENSMUSG00000016496)	70	49	94	157	91	93	1.24527	0.773708	1.50865	2.54091	1.42082	1.5385	0.327733	0.69084
Cd276(ENSMUSG00000035914)	102	82	79	55	81	49	1.6245	1.31535	1.25299	0.886095	1.26168	0.810774	0.512975	-0.491645
Cd2ap(ENSMUSG00000061665)	8717	9908	8540	12866	12558	11727	78.0335	90.7712	78.752	115.688	112.592	105.598	0.047175	0.470477
Cd2bp2(ENSMUSG00000042502)	828	932	930	1069	1028	983	18.2227	21.9795	17.9018	22.8186	20.5298	18.0417	0.475577	0.213424
Cd300lg(ENSMUSG00000017309)	74	54	70	68	101	67	1.72283	1.25073	1.57903	1.54088	2.14377	1.48737	0.77923	0.267593
Cd302(ENSMUSG00000060703)	161	184	199	204	232	201	9.29838	10.9858	11.0676	11.217	13.9339	10.1061	0.681507	0.245618
Cd320(ENSMUSG00000002308)	275	243	266	238	218	206	8.84361	8.53838	8.46582	7.97429	7.7406	6.92597	0.678843	-0.228052
Cd33(ENSMUSG00000004609)	79	52	118	50	30	61	0.797962	0.56139	1.20128	0.624167	0.490737	0.670415	0.360863	-0.808495
Cd34(ENSMUSG00000016494)	473	471	593	473	429	580	10.9655	10.7698	13.0776	10.5814	10.2199	13.7039	0.955867	-0.0359956
Cd36(ENSMUSG00000002944)	144	209	157	321	271	209	3.02877	4.51524	3.26531	6.96366	5.5361	4.26315	0.0745817	0.672149
Cd37(ENSMUSG00000030798)	186	26	227	19	23	49	8.31083	1.57547	10.7534	0.886754	0.955388	2.45129	0.214008	-2.26514
Cd38(ENSMUSG00000029084)	3718	3931	3642	2810	3190	2654	76.4545	82.1131	76.1497	57.1202	64.8874	53.2116	0.118263	-0.365674
Cd3eap(ENSMUSG00000047649)	210	148	193	313	343	264	3.90332	2.98805	3.65453	5.62411	6.35892	4.63732	0.0229829	0.75341
Cd4(ENSMUSG00000023274)	48	29	42	32	23	28	0.725182	0.436518	0.627955	0.477758	0.341885	0.412958	0.609255	-0.507351
Cd40(ENSMUSG00000017652)	12	4	20	24	17	24	0.261671	0.154229	0.691145	0.869751	0.568583	1.24475	0.34656	0.859539
Cd44(ENSMUSG00000005087)	352	321	406	1217	1929	1564	5.41078	4.25558	6.44177	16.4171	24.205	20.2295	7.88815e-09	2.14215
Cd46(ENSMUSG00000016493)	191	204	177	238	282	209	1.59969	1.80666	1.5576	1.94378	2.3967	1.72912	0.443287	0.368254
Cd47(ENSMUSG00000055447)	1333	1236	1173	1659	2003	1673	20.2813	20.8191	20.57	26.2768	36.0543	30.2851	0.00833681	0.528766
Cd48(ENSMUSG00000015355)	26	16	44	12	9	20	1.44359	1.33041	3.04802	0.716457	0.504958	1.05393	0.358774	-1.05725
Cd52(ENSMUSG00000000682)	126	72	155	41	31	62	38.4814	22.1227	50.0955	12.8402	9.33717	16.0333	0.0517877	-1.38574
Cd53(ENSMUSG00000040747)	135	78	173	53	35	76	5.64733	3.31545	7.40116	2.22802	1.49739	3.15328	0.111741	-1.22331
Cd55(ENSMUSG00000026399)	2338	7866	1691	2087	2772	3057	35.4384	127.606	30.3316	33.3375	40.9825	47.9796	0.793952	-0.553288
Cd59a(ENSMUSG00000032679)	254	217	264	225	208	258	8.92264	7.63352	9.37997	7.74078	6.99941	8.70002	0.926295	-0.0733994
Cd63(ENSMUSG00000025351)	6925	8152	6267	6570	7097	6299	480.279	560.591	437.883	455.333	486.046	417.002	0.857435	-0.0766188
Cd68(ENSMUSG00000018774)	55	56	55	31	59	71	3.13416	3.12401	3.08814	1.71791	3.35483	3.78036	0.995352	-0.0256176
Cd72(ENSMUSG00000028459)	421	416	372	340	342	376	7.9677	8.24619	6.85162	6.91406	6.82246	7.30214	0.707274	-0.174616
Cd74(ENSMUSG00000024610)	2667	1371	3572	962	923	1392	129.895	64.5555	171.862	45.8092	43.8188	63.5217	0.169827	-1.20491
Cd79a(ENSMUSG00000003379)	223	23	282	4	0	61	8.91371	0.911311	11.1988	0.166329	0	2.36582	0.154591	-3.01584
Cd79b(ENSMUSG00000040592)	142	17	171	1	0	25	7.75789	0.926284	9.42579	0.0580449	0	1.33898	0.0697884	-3.65923
Cd80(ENSMUSG00000075122)	4	7	7	87	182	230	0.178188	0.220772	0.23623	2.29522	4.57679	6.0155	2.51458e-06	4.81493
Cd81(ENSMUSG00000037706)	3000	2724	2497	3051	3462	3828	147.717	132.246	122.759	149.649	167.926	183.806	0.143557	0.348278
Cd82(ENSMUSG00000027215)	3555	4400	3944	4251	4097	3602	124.145	150.612	137.301	147.676	140.132	122.903	0.966445	0.0253362
Cd83(ENSMUSG00000015396)	131	69	144	57	81	62	3.47919	1.84281	3.81552	1.52473	2.13449	1.61253	0.268789	-0.771394
Cd84(ENSMUSG00000038147)	82	40	152	18	15	40	1.35564	0.91987	2.4453	0.422914	0.293913	0.609813	0.196707	-1.89818
Cd86(ENSMUSG00000022901)	32	16	43	12	22	20	1.08092	0.486128	1.44429	0.282974	0.457486	0.415366	0.473734	-0.742335
Cd9(ENSMUSG00000030342)	9463	10378	8337	10897	12670	10728	592.126	648.701	528.664	681.263	782.756	653.075	0.28663	0.302412
Cd93(ENSMUSG00000027435)	190	196	206	155	179	172	1.40748	1.45169	1.53226	1.13282	1.43212	1.28275	0.753321	-0.208943
Cd99l2(ENSMUSG00000035776)	655	593	607	461	465	465	9.67608	8.81705	8.93582	6.89761	6.79687	6.82411	0.145213	-0.398708
Cda(ENSMUSG00000028755)	144	146	203	181	144	165	14.5503	14.5555	20.9978	18.3241	14.3225	15.6898	0.999294	0.0070542
Cdadc1(ENSMUSG00000021982)	732	740	689	750	764	767	16.9014	18.1069	17.5378	16.9834	18.4576	18.3936	0.821999	0.0957456
Cdan1(ENSMUSG00000027284)	317	314	303	282	269	281	2.69258	2.67748	2.56538	2.38697	2.27416	2.38806	0.792646	-0.149396
Cdc123(ENSMUSG00000039128)	1033	1195	1068	892	1019	1006	34.6335	39.3394	35.5515	29.7331	33.7902	33.4801	0.631392	-0.15718
Cdc14a(ENSMUSG00000033502)	810	1131	801	993	768	821	10.6164	14.2769	10.0282	13.6428	10.8918	11.2048	0.905033	-0.0656557
Cdc14b(ENSMUSG00000033102)	802	717	1047	611	658	496	7.37805	6.69587	9.72287	5.52248	5.89869	4.52058	0.151247	-0.524985
Cdc16(ENSMUSG00000038416)	823	806	854	918	994	864	20.9409	21.1316	21.7258	23.7586	25.6847	21.8181	0.584011	0.177864
Cdc20(ENSMUSG00000006398)	195	184	364	32	60	147	6.03046	5.56711	11.1125	0.987827	1.82721	4.4018	0.0876683	-1.62066
Cdc23(ENSMUSG00000024370)	764	663	700	802	761	740	10.863	10.3505	10.3665	11.4479	11.1562	10.6947	0.728723	0.130753
Cdc25a(ENSMUSG00000032477)	796	963	1052	948	1071	921	10.8811	13.1735	14.3934	12.9534	14.5624	12.5087	0.846014	0.0829579
Cdc25b(ENSMUSG00000027330)	184	158	281	49	72	55	3.36212	2.85632	5.11647	0.893989	1.335	1.01265	0.00131336	-1.80944
Cdc25c(ENSMUSG00000044201)	31	26	61	0	1	4	0.899552	0.756504	1.76825	0	0.0299994	0.135858	0.000328459	-4.54517
Cdc26(ENSMUSG00000066149)	342	353	335	337	390	320	32.638	33.4628	32.4079	32.428	36.4759	27.6976	0.953232	0.0414132
Cdc27(ENSMUSG00000020687)	991	974	1084	868	837	913	9.87352	9.99231	11.1851	8.87964	8.24299	9.27189	0.510391	-0.203015
Cdc34(ENSMUSG00000020307)	605	833	634	1308	1491	1294	34.4289	42.8284	37.5474	74.7918	85.6813	65.3057	1.68815e-08	1.00305
Cdc37(ENSMUSG00000019471)	3515	3660	3555	3363	3708	3441	39.722	45.5523	44.2922	43.2865	41.6492	42.0807	0.987486	-0.0117855
Cdc37l1(ENSMUSG00000024780)	1642	1685	1664	2204	1784	1868	14.718	15.7677	14.6244	19.9355	16.3542	17.4151	0.355645	0.247964
Cdc40(ENSMUSG00000038446)	795	874	833	992	864	898	11.6514	12.929	12.3919	14.4664	12.6505	13.0722	0.647851	0.156553
Cdc42(ENSMUSG00000006699)	7360	8544	7384	7802	7471	7362	232.918	276.884	241.067	249.338	238.544	231.826	0.969157	-0.0220321
Cdc42bpa(ENSMUSG00000026490)	983	1009	859	781	867	857	5.66333	5.74643	4.8853	4.28266	4.53949	4.79888	0.608702	-0.168309
Cdc42bpb(ENSMUSG00000021279)	3536	5194	2986	2755	3075	2391	24.5529	35.7482	20.4969	19.0189	21.2486	16.5311	0.31487	-0.488489
Cdc42bpg(ENSMUSG00000024769)	2829	2644	3047	4030	4752	4271	22.2267	20.3827	23.4563	31.3909	36.7182	32.7849	0.00104416	0.631876
Cdc42ep1(ENSMUSG00000049521)	394	447	389	274	405	266	8.97709	10.0161	8.72346	6.20162	9.10479	5.9182	0.303535	-0.361343
Cdc42ep2(ENSMUSG00000045664)	813	970	921	945	996	888	21.0478	26.1904	24.6723	25.208	26.8178	21.1411	0.846014	0.0839679
Cdc42ep3(ENSMUSG00000036533)	445	355	383	372	463	536	13.3298	10.9938	12.144	11.1854	14.7939	16.0841	0.559889	0.228692
Cdc42ep4(ENSMUSG00000041598)	1069	1106	1078	768	804	769	18.415	19.1865	18.3062	13.4292	13.461	13.5011	0.0385055	-0.456912
Cdc42se1(ENSMUSG00000046722)	1330	1714	1541	1508	1956	1710	29.1202	36.663	33.9661	30.62	40.2317	37.2267	0.519616	0.194154
Cdc42se2(ENSMUSG00000052298)	2201	2735	1924	1936	2024	1789	42.6798	53.354	37.663	37.4846	38.9808	34.375	0.393832	-0.234472
Cdc45(ENSMUSG00000000028)	129	166	99	75	68	102	3.62072	4.69351	2.69443	2.50186	1.76636	3.20495	0.231804	-0.663573
Cdc5l(ENSMUSG00000023932)	1302	1547	1534	1623	1447	1487	18.9732	22.7099	22.6513	23.6579	20.9776	21.3684	0.859953	0.0746352
Cdc6(ENSMUSG00000017499)	123	100	93	39	77	70	1.75228	1.63323	1.46584	0.663713	1.26616	1.0444	0.213705	-0.747828
Cdc7(ENSMUSG00000029283)	129	92	82	20	44	54	1.96793	1.4859	1.3472	0.328631	0.641643	0.858489	0.0103479	-1.34424
Cdc73(ENSMUSG00000026361)	1432	1426	1349	1470	1494	1383	10.7695	11.0375	10.2116	11.0556	11.5044	9.58423	0.879616	0.0647405
Cdca2(ENSMUSG00000048922)	124	155	169	26	48	67	1.6696	2.28266	2.06622	0.237022	1.10164	0.960215	0.000146096	-1.6483
Cdca3(ENSMUSG00000023505)	216	239	399	80	131	116	7.17982	9.29636	13.7117	2.38778	4.38363	3.81172	0.0321025	-1.36889
Cdca4(ENSMUSG00000047832)	258	352	314	273	405	388	6.8442	9.19538	8.45502	7.12888	10.6933	9.94295	0.617969	0.226711
Cdca5(ENSMUSG00000024791)	89	122	88	23	53	53	2.414	3.07778	2.4771	0.622652	1.45514	1.48209	0.0268914	-1.19073
Cdca7(ENSMUSG00000055612)	582	432	503	374	533	410	12.8823	9.53319	11.1819	8.51818	11.7302	8.86231	0.702551	-0.189095
Cdca7l(ENSMUSG00000021175)	187	172	169	107	137	179	3.91393	3.96785	3.9299	2.1443	2.93474	3.80447	0.623334	-0.302425
Cdca8(ENSMUSG00000028873)	158	169	264	35	51	69	4.97645	5.33997	8.34635	1.12708	1.63074	2.12457	0.000423331	-1.91435
Cdcp1(ENSMUSG00000035498)	1595	1661	1420	2100	2520	2246	14.7574	15.4034	13.1215	19.2394	23.1352	20.6845	0.00353554	0.572621
Cdh1(ENSMUSG00000000303)	26829	33441	25478	26983	27733	24847	292.306	360.778	276.274	291.56	299.8	266.889	0.853498	-0.0879217
Cdh11(ENSMUSG00000031673)	217	244	230	128	130	132	1.96003	2.28125	2.1584	1.15789	1.17295	1.28485	0.0383483	-0.806721
Cdh13(ENSMUSG00000031841)	274	247	206	348	271	300	4.66164	3.45149	3.8383	6.75352	5.71171	5.03604	0.394516	0.355187
Cdh17(ENSMUSG00000028217)	13114	17651	16964	14637	12042	13441	185.012	249.361	240.616	205.475	168.966	186.703	0.468389	-0.231121
Cdh19(ENSMUSG00000047216)	154	113	138	193	135	217	1.78182	1.25443	1.42582	2.01548	1.48193	2.40926	0.398661	0.44289
Cdh2(ENSMUSG00000024304)	157	143	106	101	59	135	1.81	1.70329	1.25391	1.18648	0.691968	1.56829	0.502179	-0.442674
Cdh24(ENSMUSG00000059674)	42	30	33	35	22	26	0.64585	0.450211	0.510269	0.560114	0.331955	0.401942	0.792646	-0.325045
Cdh4(ENSMUSG00000000305)-2	28	24	16	18	15	24	0.392572	0.176974	0.133415	0.154798	0.117084	0.178723	0.87617	-0.236643
Cdh5(ENSMUSG00000031871)	233	233	214	238	216	240	2.7742	2.727	2.52123	2.80268	2.53847	2.79885	0.958223	0.0471181
Cdh6(ENSMUSG00000039385)	101	72	48	55	44	69	0.616293	0.49703	0.300791	0.356579	0.272581	0.442755	0.669939	-0.379374
Cdhr1(ENSMUSG00000021803)	147	136	109	87	99	83	1.61675	1.51012	1.21218	0.982033	1.07526	0.909269	0.381108	-0.525622
Cdhr2(ENSMUSG00000034918)	9337	13303	13029	14241	9970	11692	110.43	154.39	151.756	165.597	115.885	134.845	0.973016	0.0289447
Cdhr5(ENSMUSG00000025497)	11261	15365	12673	13724	12178	13858	252.385	334.437	276.769	299.24	262.841	297.599	0.94844	0.0372513
Cdip1(ENSMUSG00000004071)	951	955	1035	1168	1398	1058	15.9723	15.1408	16.5606	19.1334	22.1807	16.3932	0.202189	0.318277
Cdipt(ENSMUSG00000030682)	1955	2249	1904	2196	2356	2047	64.7809	73.7393	62.6441	71.5672	77.7319	66.032	0.715371	0.130586
Cdk1(ENSMUSG00000019942)	284	241	384	49	72	99	10.6296	9.54298	14.4031	2.56247	3.47037	3.70153	5.01866e-06	-2.03155
[truncated: 11,444 more rows]

## Sheet: contro-4h_vs_R-1d
#ID	M4h-C1_Count	M4h-C2_Count	M4h-C3_Count	M1d-R1_Count	M1d-R2_Count	M1d-R3_Count	M4h-C1_FPKM	M4h-C2_FPKM	M4h-C3_FPKM	M1d-R1_FPKM	M1d-R2_FPKM	M1d-R3_FPKM	FDR	log2FC
0610007P14Rik(ENSMUSG00000021252)	1068	993	1025	526	653	674	72.2787	66.3299	70.9108	32.5095	41.1534	44.2563	0.0016779	-0.72959
0610009B22Rik(ENSMUSG00000007777)	248	247	230	215	274	316	26.5349	26.325	25.2962	21.8415	28.5393	30.7998	0.97466	0.158436
0610009L18Rik(ENSMUSG00000043644)	31	22	31	31	13	34	5.99243	4.08391	6.05187	5.39865	2.64155	5.75098	1	-0.103024
0610009O20Rik(ENSMUSG00000024442)	675	659	658	490	518	520	15.2556	15.5035	15.1996	11.2305	12.4433	12.4998	0.415151	-0.376254
0610010F05Rik(ENSMUSG00000042208)	1139	1287	1283	1037	1171	1114	23.2039	22.8072	23.6171	18.8753	19.4785	19.8552	0.925802	-0.152032
0610010K14Rik(ENSMUSG00000020831)	160	228	175	224	200	198	18.8174	22.871	18.7415	22.3815	19.7819	18.4871	0.983149	0.152896
0610012G03Rik(ENSMUSG00000107002)	59	52	53	10	45	34	2.70945	2.34653	2.43721	0.478941	2.12032	1.54105	0.405725	-0.87488
0610030E20Rik(ENSMUSG00000058706)	1082	829	1107	889	1034	950	11.1839	8.62468	11.8019	9.4477	10.841	10.0135	0.995139	-0.0671846
0610037L13Rik(ENSMUSG00000028608)	388	424	414	394	391	409	22.3722	24.2336	26.2685	22.9699	23.8692	25.2536	1	-0.0312451
0610040J01Rik(ENSMUSG00000060512)	1193	1552	1127	1730	1516	1312	33.0932	40.9405	29.7477	46.0619	41.5595	33.6098	0.750911	0.24397
1110004E09Rik(ENSMUSG00000022972)	349	376	293	405	389	465	17.3208	18.4539	14.7109	18.8953	18.9328	21.1584	0.723272	0.31482
1110004F10Rik(ENSMUSG00000030663)	1090	1246	948	992	959	1069	44.1764	50.6857	39.3651	40.2311	37.8378	41.7911	0.972551	-0.112369
1110008F13Rik(ENSMUSG00000027637)	570	589	604	671	579	556	55.5021	59.441	58.5978	61.9601	54.5101	54.5857	1	0.0407085
1110008L16Rik(ENSMUSG00000021023)	278	267	277	252	279	261	7.03743	6.66534	7.08808	5.97944	5.55289	5.24888	1	-0.0476704
1110008P14Rik(ENSMUSG00000039195)	198	221	142	300	235	299	27.1592	28.0571	17.8388	33.3402	30.2481	34.7814	0.286824	0.581194
1110012L19Rik(ENSMUSG00000045237)	251	222	230	231	255	256	13.9506	12.1067	12.84	12.124	13.5938	12.8648	0.998122	0.0836712
1110032A03Rik(ENSMUSG00000037971)	369	426	394	375	373	448	15.4541	19.2225	15.7663	19.2639	17.7074	25.5515	1	0.016259
1110034G24Rik(ENSMUSG00000044991)	112	113	109	82	66	125	7.5348	6.85254	6.98366	5.62216	3.82696	7.60651	0.94525	-0.283198
1110037F02Rik(ENSMUSG00000040720)	1208	1249	1317	1151	1297	1403	9.31917	9.83663	10.1209	8.86511	9.95748	10.8873	1	0.0357131
1110038F14Rik(ENSMUSG00000063236)	318	300	268	378	292	373	18.9241	18.3884	16.3032	22.6692	18.3567	20.8888	0.87872	0.242059
1110051M20Rik(ENSMUSG00000040591)	638	668	677	640	611	766	14.5559	14.155	14.4965	14.137	13.2489	15.9833	1	0.0314292
1110059E24Rik(ENSMUSG00000035171)	657	737	684	774	896	728	23.2395	26.3164	24.5303	27.1733	30.7659	25.3311	0.832194	0.213623
1110059G10Rik(ENSMUSG00000032551)	281	330	260	254	270	279	9.16188	11.0423	7.50869	6.41573	8.76657	8.07535	0.990521	-0.108792
1110065P20Rik(ENSMUSG00000078570)	135	143	137	160	111	134	16.5711	16.1006	17.2803	16.9813	14.9531	15.1058	1	-0.0286689
1190002N15Rik(ENSMUSG00000045414)	643	681	555	640	659	614	10.3425	11.1634	9.14526	10.5982	10.5261	10.0617	1	0.0333701
1190007I07Rik(ENSMUSG00000063320)	76	81	77	97	125	95	28.641	14.2586	18.1467	25.5701	35.2536	28.5937	0.80828	0.444637
1500009L16Rik(ENSMUSG00000087651)	64	78	64	88	123	129	4.06834	4.76864	3.833	5.36337	7.48184	7.56428	0.379337	0.731836
1500011B03Rik(ENSMUSG00000072694)	142	122	117	147	103	103	13.166	11.612	11.8042	12.8189	8.78651	8.37642	0.999046	-0.10499
1500011K16Rik(ENSMUSG00000051319)	134	120	120	158	140	170	15.2621	13.6402	13.8239	17.4996	16.1396	18.5033	0.876572	0.329531
1600002H07Rik(ENSMUSG00000024118)	97	86	84	92	70	106	2.40654	2.1428	2.07944	2.21423	1.77964	2.55088	1	0.0117809
1600002K03Rik(ENSMUSG00000035595)	1697	1773	1401	1880	1467	1711	82.1669	97.6898	73.8974	96.2844	75.2438	84.3431	0.996162	0.0619381
1600012H06Rik(ENSMUSG00000050088)	979	902	938	911	964	994	23.3679	21.6802	23.4554	22.4552	23.4864	24.2631	1	0.0312908
1600014C10Rik(ENSMUSG00000054676)	200	143	226	143	149	237	4.30804	3.21843	4.99442	3.26039	3.02032	4.91473	0.999233	-0.101177
1700001J03Rik(ENSMUSG00000095040)	125	183	154	192	281	158	0.383774	1.08636	0.481105	0.598682	1.06739	0.592395	0.73819	0.458061
1700001O22Rik(ENSMUSG00000044320)	50	42	43	62	29	46	1.49853	1.29947	1.19918	1.60191	0.994112	1.48802	1	0.0261873
1700001P01Rik(ENSMUSG00000018543)	9464	9106	8484	10328	9699	10482	592.425	577.532	545.111	632.616	591.937	621.822	0.890705	0.179951
1700003E16Rik(ENSMUSG00000030030)	72	57	75	98	91	88	2.05994	1.62794	2.12314	2.67492	2.70126	2.42691	0.822625	0.445075
1700007K13Rik(ENSMUSG00000026831)	5	3	2	144	115	147	0.525427	0.283783	0.193641	12.9437	11.3947	12.5873	3.96148e-22	5.34881
1700010I14Rik(ENSMUSG00000023873)	48	54	31	38	55	48	1.41639	1.63875	0.899899	1.24628	1.7817	1.34998	1	0.0941625
1700016K19Rik(ENSMUSG00000053783)	10	17	9	36	24	33	0.675851	1.10865	0.601424	2.15179	1.54389	1.92449	0.112021	1.38153
1700017B05Rik(ENSMUSG00000032300)	238	296	177	481	303	388	2.97569	3.67874	2.17033	5.8681	3.98709	4.79971	0.152828	0.730706
1700019D03Rik(ENSMUSG00000043629)	637	566	502	204	283	291	10.1406	9.17512	8.20946	3.3752	4.40773	4.70564	8.11353e-06	-1.12495
1700021F05Rik(ENSMUSG00000019797)	399	381	395	338	408	333	35.8846	32.7926	34.7358	27.7186	35.9708	25.4331	0.984328	-0.117184
1700024P16Rik(ENSMUSG00000078612)	7	21	23	15	21	22	0.13174	0.291871	0.417884	0.211042	0.42347	0.313407	0.997188	0.195549
1700025G04Rik(ENSMUSG00000032666)	1121	1367	977	1063	1001	901	14.3181	18.7477	13.0362	15.1733	14.4714	11.3681	0.804639	-0.216195
1700027J19Rik(ENSMUSG00000063838)	2788	4229	2821	3559	3758	3488	104.318	147.341	109.891	130.58	122.258	110.956	0.958502	0.145637
1700028K03Rik(ENSMUSG00000089798)	668	845	923	754	1132	831	5.96619	9.06742	8.38328	6.57882	9.41383	6.26991	0.966108	0.164239
1700029J07Rik(ENSMUSG00000071103)	40	17	40	47	44	42	0.876271	0.501254	1.04907	1.35902	1.39462	1.12168	0.886053	0.454674
1700030J22Rik(ENSMUSG00000031847)	24	22	30	34	27	32	0.541102	0.42435	0.500139	0.910509	0.441485	0.604933	0.97466	0.295529
1700030K09Rik(ENSMUSG00000052794)	120	87	117	107	97	151	2.06811	1.49486	1.95277	1.74704	1.68312	2.58176	0.993865	0.136292
1700037C18Rik(ENSMUSG00000005983)	122	127	139	146	154	139	2.10033	4.86305	5.05846	2.4581	4.29689	2.29929	0.977899	0.184016
1700037H04Rik(ENSMUSG00000027327)	226	201	249	278	207	247	13.9559	11.6552	15.6674	16.5085	13.4585	13.9336	0.988258	0.119396
1700040L02Rik(ENSMUSG00000019945)	67	45	78	35	46	36	4.70181	3.0711	5.47977	2.14491	2.8499	2.5504	0.604721	-0.697482
1700042G07Rik(ENSMUSG00000078593)	1390	1651	2095	1622	1492	1623	13.3662	16.1339	20.8544	17.6949	16.1888	17.4028	0.978956	-0.110994
1700066B19Rik(ENSMUSG00000073598)	201	282	184	239	366	289	4.11556	5.74521	3.78149	4.85607	7.56249	5.84707	0.618274	0.432939
1700066M21Rik(ENSMUSG00000038323)	149	114	156	88	107	141	3.02164	2.37195	3.21934	1.85994	2.11079	2.83958	0.904936	-0.313796
1700088E04Rik(ENSMUSG00000033029)	60	61	48	85	87	71	2.71551	3.0915	2.68662	4.36961	4.65562	3.17812	0.761036	0.531085
1700092M07Rik(ENSMUSG00000090840)	244	255	224	266	262	309	13.0978	13.2688	11.7616	13.4957	13.7535	15.6946	0.930132	0.218777
1700123O20Rik(ENSMUSG00000040822)	504	524	533	568	499	537	20.3999	20.2756	21.218	22.313	20.3079	21.1163	0.999432	0.0455197
1810009A15Rik(ENSMUSG00000071653)	5476	5461	5254	5674	5773	5742	84.8388	88.3689	85.3004	98.657	95.2934	94.7096	0.980925	0.0928043
1810010D01Rik(ENSMUSG00000109305)	21	21	23	33	44	37	0.369976	0.475952	0.414078	0.719423	0.893897	0.809117	0.564365	0.816445
1810010H24Rik(ENSMUSG00000078607)	54	66	42	64	56	62	1.4809	2.1888	1.34306	1.86216	2.04617	1.90127	0.993865	0.177515
1810011O10Rik(ENSMUSG00000056313)	1175	1382	2339	1056	2253	1062	40.7601	48.3452	82.0955	36.8187	76.6633	36.1752	0.999128	-0.160243
1810013L24Rik(ENSMUSG00000022507)	2721	3447	3082	2947	3526	2783	24.9267	30.0946	27.8562	26.6237	30.446	25.4859	1	0.00865525
1810022K09Rik(ENSMUSG00000078784)	400	449	363	355	408	424	133.986	195.516	142.817	123.542	145.814	125.785	1	-0.0217901
1810030O07Rik(ENSMUSG00000044148)	733	640	743	605	662	682	13.5861	12.0066	14.0283	11.1955	12.0494	12.555	0.97466	-0.113396
1810032O08Rik(ENSMUSG00000020812)	143	141	142	172	183	149	8.99098	10.0132	8.78547	11.1024	11.3705	10.5314	0.94525	0.248417
1810037I17Rik(ENSMUSG00000054091)	777	902	866	978	1123	1346	47.5122	56.8837	53.8542	58.8773	68.5764	82.1112	0.151295	0.445539
1810041L15Rik(ENSMUSG00000062760)	221	239	227	326	203	164	2.768	3.43257	2.34152	2.7726	1.69352	2.28512	1	0.0180838
1810043G02Rik(ENSMUSG00000020284)	113	136	124	136	105	153	3.58282	4.23133	3.87269	4.16894	3.42582	4.77252	0.999432	0.087069
1810055G02Rik(ENSMUSG00000035372)	134	255	146	186	238	220	3.52144	6.43663	3.71327	4.72765	6.35363	5.68626	0.914531	0.280211
1810065E05Rik(ENSMUSG00000013653)	233	457	629	67	316	254	19.8778	41.2395	55.3988	6.66657	30.92	20.7714	0.608813	-1.04211
2010003K11Rik(ENSMUSG00000042041)	330	299	524	421	551	471	18.0662	16.1148	28.6481	22.4597	30.5592	24.5781	0.831685	0.326711
2010106E10Rik(ENSMUSG00000025528)	183	164	138	69	91	93	8.47531	8.00113	6.64942	3.38535	4.13155	4.57201	0.076992	-0.931688
2010107E04Rik(ENSMUSG00000021290)	789	843	627	793	794	1168	956.133	1213.67	961.418	926.66	1036.36	1014.99	0.830117	0.295442
2010107G23Rik(ENSMUSG00000020083)	266	242	247	323	290	352	13.1396	12.0248	12.6639	16.913	14.842	17.3046	0.692499	0.360109
2010109I03Rik(ENSMUSG00000063522)	432	2306	2240	314	1065	247	9.88936	54.3499	51.6874	7.62025	26.1308	6.13514	0.558956	-1.60383
2010111I01Rik(ENSMUSG00000021458)	751	773	820	832	757	817	17.96	16.4944	20.0594	20.2145	17.554	19.9578	0.999432	0.0437879
2010300C02Rik(ENSMUSG00000026090)	2303	2534	2214	2044	1770	1891	22.285	24.2223	21.6355	19.1521	17.5806	16.7751	0.530713	-0.298275
2010315B03Rik(ENSMUSG00000074829)	1469	1189	1462	1121	1273	1266	15.9741	14.516	17.6284	14.2104	15.0531	15.711	0.90615	-0.166197
2200002D01Rik(ENSMUSG00000030587)	2848	3732	3269	4107	3279	5008	111.103	141.857	124.578	150.284	125.132	187.577	0.675642	0.340432
2210011C24Rik(ENSMUSG00000074217)	42	44	44	70	54	56	2.88463	2.80763	2.99234	4.29634	7.32266	4.01634	0.847729	0.475582
2210013O21Rik(ENSMUSG00000086316)	111	83	123	93	92	90	12.2578	9.26868	12.0424	10.0808	9.99996	9.63417	0.98034	-0.201929
2210016F16Rik(ENSMUSG00000021550)	1551	1519	1401	1544	1636	1665	28.7008	27.7079	25.8137	28.8775	30.5356	30.8614	0.961165	0.122668
2210016L21Rik(ENSMUSG00000029559)	567	564	508	784	529	544	10.3845	10.3368	9.31636	14.0816	9.7274	9.6626	0.925295	0.186269
2210407C18Rik(ENSMUSG00000037145)	97	603	133	167	216	508	5.60404	32.7543	8.50446	10.1019	11.9577	26.7582	1	0.122866
2210408I21Rik(ENSMUSG00000071252)	91	97	79	46	53	57	1.68468	1.84282	1.71525	0.744549	1.13149	1.08098	0.403719	-0.767217
2300009A05Rik(ENSMUSG00000032403)	100	100	96	107	91	92	25.2215	24.6194	24.8437	24.4981	24.9026	21.1709	1	-0.0233088
2310007B03Rik(ENSMUSG00000034159)	228	202	335	241	215	232	5.89782	5.27932	8.874	6.07723	6.05408	6.10423	0.980925	-0.149916
2310009B15Rik(ENSMUSG00000079283)	45	71	55	83	68	89	10.3276	15.5929	12.7526	16.1908	15.8541	16.7153	0.797032	0.499072
2310011J03Rik(ENSMUSG00000020133)	402	423	396	479	422	512	13.7881	14.3748	13.4556	15.9702	14.8013	17.0426	0.87872	0.217805
2310022A10Rik(ENSMUSG00000049643)	234	289	263	364	314	415	4.93709	6.0021	5.41653	7.57716	6.81355	8.4138	0.364855	0.483836
2310022B05Rik(ENSMUSG00000031983)	672	711	591	1006	648	624	11.1956	11.7444	9.73293	16.5347	11.0826	10.2332	0.945413	0.213211
2310030G06Rik(ENSMUSG00000032062)	319	291	351	372	344	362	10.2926	10.5143	11.5662	12.2608	10.3666	11.1896	0.956562	0.170681
2310033P09Rik(ENSMUSG00000020441)	243	228	233	287	210	258	9.9274	9.11673	9.57461	10.7421	8.43947	9.64043	0.993865	0.106709
2310035C23Rik(ENSMUSG00000026319)	3071	3164	3435	2716	2996	2634	27.6583	29.8869	32.4	25.9193	26.9537	24.7004	0.813742	-0.206558
2310036O22Rik(ENSMUSG00000041203)	1437	1522	1507	2067	1411	1661	107.832	107.568	110.438	137.495	106.003	108.328	0.82651	0.208755
2310039H08Rik(ENSMUSG00000062619)	197	260	210	266	206	227	23.0242	29.3267	24.478	29.0814	24.8795	23.8789	0.999432	0.076055
2310057M21Rik(ENSMUSG00000040177)	169	158	168	157	208	188	2.52051	2.80396	4.26672	3.1455	3.96836	3.2281	0.978956	0.165803
2310061I04Rik(ENSMUSG00000050705)	745	785	773	719	684	666	45.3493	48.5418	47.0747	44.1932	44.0356	39.1762	0.946269	-0.148122
2310079G19Rik(ENSMUSG00000045331)	136	398	78	176	344	339	14.6211	42.2197	8.70689	18.3088	37.1353	34.5178	0.960909	0.510256
2410002F23Rik(ENSMUSG00000045411)	1465	1081	1165	1266	1296	1149	35.6247	30.896	24.0174	33.0188	31.9976	28.1586	1	0.00436101
2410004B18Rik(ENSMUSG00000036873)	193	262	201	222	253	257	7.42503	9.55084	7.36022	9.15577	9.29601	9.13703	0.97466	0.16755
2410015M20Rik(ENSMUSG00000049760)	1057	1150	954	1060	1013	1153	123.513	131.211	113.023	116.051	118.154	118.735	1	0.0372484
2410089E03Rik(ENSMUSG00000039801)	274	208	280	304	273	250	1.27854	0.927719	1.23979	1.47752	1.2893	1.46859	0.988258	0.121398
2410131K14Rik(ENSMUSG00000032840)	301	280	288	256	319	299	5.49957	5.56629	4.43339	5.59293	5.92578	5.77783	1	0.0143577
2510002D24Rik(ENSMUSG00000071632)	399	281	296	234	257	247	19.0016	13.2141	14.4162	12.9717	17.9669	14.8241	0.609611	-0.398702
2510009E07Rik(ENSMUSG00000043391)	1074	940	954	1001	924	901	11.1132	9.88856	10.0458	10.6501	9.64735	9.45893	0.995203	-0.0652972
2510039O18Rik(ENSMUSG00000044496)	2029	2383	2299	2422	2311	2190	44.2408	51.0568	49.129	51.3798	52.9167	47.141	0.999128	0.051848
2610001J05Rik(ENSMUSG00000052419)	640	742	611	637	632	688	35.6282	40.0622	35.3166	35.3246	34.156	37.4659	1	-0.0181108
2610002M06Rik(ENSMUSG00000031242)	739	773	690	660	718	659	7.16325	7.66003	6.85066	6.69708	6.74023	6.52343	0.978738	-0.105325
2610008E11Rik(ENSMUSG00000060301)	420	250	378	279	311	348	4.56133	2.78167	4.2595	3.13825	3.20325	3.866	0.974779	-0.157219
2610020H08Rik(ENSMUSG00000030924)	98	93	107	55	105	99	2.52318	2.53247	2.81793	1.39743	2.60294	2.54524	0.981686	-0.196103
2610021A01Rik(ENSMUSG00000091474)	257	194	241	198	243	338	3.32042	3.68249	2.88154	4.17551	2.71473	4.01728	0.97466	0.176101
2610044O15Rik8(ENSMUSG00000071302)	283	181	276	225	225	313	5.98337	13.4074	11.6117	4.78183	7.29246	6.43015	1	0.0474936
2610301B20Rik(ENSMUSG00000059482)	187	166	161	180	186	173	5.41977	4.86004	4.85669	5.6148	5.43116	5.13686	0.999432	0.0743272
2610507B11Rik(ENSMUSG00000010277)	7466	8161	6413	8593	7995	7831	53.4917	53.6509	42.7811	57.5514	53.8235	52.1869	0.924421	0.155647
2610528A11Rik(ENSMUSG00000096001)	3235	3805	2987	2547	2795	3359	430.046	504.056	406.378	319.954	370.634	411.678	0.829391	-0.1957
2610528J11Rik(ENSMUSG00000028536)	886	1008	956	925	869	850	71.1129	77.5951	76.5497	69.5626	68.2765	62.1932	0.97864	-0.101258
2700049A03Rik(ENSMUSG00000034601)	236	264	301	230	213	216	2.02859	2.33981	2.55163	2.00022	1.82116	1.82969	0.87362	-0.275586
2700060E02Rik(ENSMUSG00000021807)	1694	1656	1635	1553	1608	1585	70.3683	70.0775	69.1118	65.6081	65.4277	65.9297	0.994443	-0.0645809
2700062C07Rik(ENSMUSG00000024273)	147	170	152	160	165	172	8.13135	10.3656	8.87014	8.73182	9.17995	9.02182	0.999233	0.0913584
2700081O15Rik(ENSMUSG00000053080)	127	102	151	153	88	83	1.47276	1.24644	1.71406	1.71719	1.06108	1.16814	0.97466	-0.227777
2700097O09Rik(ENSMUSG00000062198)	217	144	218	203	223	241	7.13986	6.18333	8.25646	7.64776	8.14716	9.09647	0.95483	0.207157
2810004N23Rik(ENSMUSG00000031984)	558	546	541	594	594	624	8.23508	8.10618	7.16809	8.15151	8.29243	9.10405	0.956179	0.145871
2810006K23Rik(ENSMUSG00000047635)	150	139	147	101	139	158	4.93834	4.5497	4.86001	3.28308	4.58593	5.04823	0.993865	-0.125002
2810021J22Rik(ENSMUSG00000020491)	193	123	167	183	161	200	2.12212	1.90788	1.83005	2.13308	1.83967	2.23785	0.97466	0.174869
2810403A07Rik(ENSMUSG00000028060)	2353	1878	2240	1939	1881	1947	32.73	26.429	32.1783	27.2167	26.004	26.5447	0.906544	-0.161664
2810408A11Rik(ENSMUSG00000018570)	92	109	104	98	101	87	3.19574	3.83787	3.51108	3.36588	5.15961	2.9204	0.999432	-0.0857946
2810428I15Rik(ENSMUSG00000058833)	402	469	432	526	406	458	65.9505	75.0053	72.3716	79.6738	68.8465	68.2919	0.988258	0.100459
2810459M11Rik(ENSMUSG00000026227)	3443	3996	3221	3442	3240	3373	72.0215	82.0651	64.049	69.2735	59.4416	61.561	0.988258	-0.0761964
2810474O19Rik(ENSMUSG00000032712)	1234	1411	1342	1221	1287	1246	9.52027	11.9982	10.4823	9.64598	11.2739	11.1083	0.988258	-0.0796995
2900026A02Rik(ENSMUSG00000051339)	4348	8489	5995	6290	5520	5686	22.0285	40.0421	28.5254	29.3803	26.328	26.9074	0.996162	-0.0950855
3110001I22Rik(ENSMUSG00000079737)	1747	1247	2360	1117	1327	1766	24.3794	19.8098	34.8135	16.6153	18.5875	23.8914	0.907503	-0.343913
3110002H16Rik(ENSMUSG00000024410)	500	551	475	423	531	501	12.733	13.9242	12.0768	10.6465	13.5167	12.4939	0.999046	-0.0609567
3110021N24Rik(ENSMUSG00000094958)	85	79	94	68	69	64	4.90665	4.51202	5.33486	3.9421	4.43008	3.6544	0.911387	-0.355226
3110040N11Rik(ENSMUSG00000025102)	2253	2204	2291	2156	2224	2132	50.8506	48.2477	49.8248	47.1636	48.3661	47.462	0.999432	-0.0453918
3110043O21Rik(ENSMUSG00000028300)	278	237	396	285	333	303	4.26226	4.00983	6.34308	4.87913	5.48145	5.00982	1	0.0188181
3110062M04Rik(ENSMUSG00000046806)	412	349	410	443	414	620	5.70934	4.04317	4.91534	5.61111	5.67076	8.56406	0.712667	0.340609
3110082I17Rik(ENSMUSG00000053553)	185	205	184	213	178	219	79.0873	141.246	157.776	125.781	86.3208	55.2803	0.997188	0.0952519
3632451O06Rik(ENSMUSG00000036242)	109	109	144	105	112	101	1.73758	1.93374	2.55364	1.56965	1.74626	1.53459	0.984004	-0.182281
3830406C13Rik(ENSMUSG00000033111)	629	528	717	459	557	568	15.4655	13.3967	18.2735	11.6585	13.4152	14.0411	0.813693	-0.238121
4430402I18Rik(ENSMUSG00000064202)-2	413	432	353	344	454	367	8.65795	8.99154	7.40809	7.25111	9.42125	7.54462	1	-0.0327732
4430402I18Rik(ENSMUSG00000064202)-3	31	28	32	24	31	23	0.804966	0.679425	0.798677	0.875495	0.784184	0.781837	0.993473	-0.217437
4833420G17Rik(ENSMUSG00000062822)	1202	993	1298	1006	1001	1118	15.9361	13.0083	18.9828	13.0819	12.393	14.4138	0.924766	-0.156183
4833439L19Rik(ENSMUSG00000025871)	2571	3289	3130	2970	3222	2955	51.2547	70.3041	63.593	61.0231	65.1579	59.958	1	0.0325489
4921507P07Rik(ENSMUSG00000029828)	24	37	23	21	22	24	0.525151	0.795937	0.503591	0.430244	0.458601	0.557185	0.97466	-0.315006
4921524J17Rik(ENSMUSG00000036934)	218	213	241	156	111	167	8.80686	8.68608	9.94261	6.33422	4.39177	6.64533	0.296523	-0.624855
4921536K21Rik(ENSMUSG00000020434)	27	32	33	23	34	47	0.665584	0.783265	0.798758	0.582503	0.836355	1.13425	0.995139	0.185203
4930402H24Rik(ENSMUSG00000027309)	473	403	477	489	455	374	7.02349	4.22735	6.68817	4.18257	5.49887	5.31926	1	-0.0336125
4930404N11Rik(ENSMUSG00000020234)	21	20	33	22	17	51	1.42659	1.1941	2.07487	1.17788	1.01219	3.1993	0.992876	0.288195
4930427A07Rik(ENSMUSG00000037466)	223	176	205	98	140	155	3.43785	2.772	3.24443	1.62055	2.35184	2.32313	0.355985	-0.614615
4930430F08Rik(ENSMUSG00000046567)	158	125	153	110	135	143	5.58613	3.24741	4.94244	4.93912	5.23083	4.26576	0.987427	-0.16345
4930432K21Rik(ENSMUSG00000008129)	125	211	114	156	142	159	2.3793	4.01835	2.17071	2.93925	2.84106	3.44442	1	0.0345315
4930452B06Rik(ENSMUSG00000021747)	29	52	44	21	30	33	1.39728	1.32358	2.30277	1.07838	0.578659	0.610065	0.813693	-0.562906
4930453N24Rik(ENSMUSG00000059920)	554	675	464	579	589	479	11.4711	13.1479	9.87136	12.0761	11.9655	10.8879	1	-0.0310064
4930503B20Rik(ENSMUSG00000090202)	31	40	43	29	31	29	1.09202	1.27926	1.50699	1.1018	1.18285	0.87377	0.958502	-0.35026
4930503L19Rik(ENSMUSG00000044906)	40	30	70	42	34	20	0.725209	0.63287	1.31929	0.783262	0.596447	0.409338	0.892588	-0.544873
4930518I15Rik(ENSMUSG00000074629)	152	110	132	119	105	179	1.31067	1.04268	1.03448	0.855542	0.695853	1.54018	1	0.0377468
4930522L14Rik(ENSMUSG00000072762)	269	171	189	218	205	248	8.41556	9.61573	7.20688	7.8725	7.07561	9.27634	0.995203	0.0974247
4930539E08Rik(ENSMUSG00000048905)	812	1467	702	1435	943	1477	8.5185	15.4263	7.26422	14.8699	9.90634	15.019	0.887738	0.384401
4930578C19Rik(ENSMUSG00000037358)	29	23	24	43	8	15	0.280419	0.226038	0.262557	0.437549	0.120593	0.135402	0.999432	-0.200637
4930579G24Rik(ENSMUSG00000027811)	34	65	26	26	31	34	1.23064	2.39548	1.0011	0.96619	1.13074	1.24479	0.915262	-0.443033
4930590J08Rik(ENSMUSG00000034063)	545	562	507	580	505	478	10.4646	11.2943	9.42388	9.7593	9.18011	8.88232	1	-0.0397385
4931406C07Rik(ENSMUSG00000031938)	2541	3698	3787	1673	2660	2888	47.6343	68.8453	71.6838	31.1875	47.725	52.1193	0.595714	-0.464815
4931406P16Rik(ENSMUSG00000066571)	722	768	721	816	786	801	5.9591	6.32274	5.91569	6.79406	6.53543	6.62959	0.964736	0.127022
4931414P19Rik(ENSMUSG00000022179)	133	127	149	157	134	119	2.77291	2.60033	3.05961	3.17416	2.80507	2.37504	1	0.00823194
4931428F04Rik(ENSMUSG00000014837)	154	142	101	124	111	139	2.29279	2.30177	1.37294	1.92473	1.60515	2.21263	0.999432	-0.0782467
4931440F15Rik(ENSMUSG00000078157)	33	42	18	16	10	21	0.569539	0.706297	0.314153	0.271734	0.18048	0.366523	0.420515	-0.972018
4932438A13Rik(ENSMUSG00000037270)	2629	2767	2664	2457	2874	2288	10.7698	10.9642	11.2748	10.8077	11.1856	9.49468	0.990521	-0.0746967
4932438H23Rik(ENSMUSG00000039851)	1997	1784	2110	2176	2333	2035	19.3293	15.9302	20.0781	19.6016	21.1353	19.1858	0.908473	0.156442
4933408B17Rik(ENSMUSG00000049357)	1726	1560	1693	1447	1767	1568	16.9812	16.1402	17.5394	14.3095	17.745	15.4448	0.999128	-0.052715
4933413G19Rik(ENSMUSG00000079304)	195	178	251	76	101	80	2.43329	1.84663	2.64081	1.10964	1.24635	1.17134	0.00158653	-1.27569
4933415A04Rik(ENSMUSG00000045877)	70	73	73	37	36	31	1.24014	1.25313	1.24145	0.556477	0.649841	0.611808	0.165731	-1.04836
4933427D14Rik(ENSMUSG00000020807)	269	246	314	326	324	287	2.19991	2.07391	2.75006	2.67194	2.6425	2.38442	0.956179	0.181054
4933434E20Rik(ENSMUSG00000027942)	644	709	723	703	791	758	20.6412	25.7988	23.8749	23.023	27.028	26.9042	0.970372	0.124123
5031439G07Rik(ENSMUSG00000036046)	765	864	771	1041	936	951	6.05033	6.89958	6.24185	8.45364	7.77673	7.43875	0.598305	0.294168
5330417C22Rik(ENSMUSG00000040412)	1383	1254	1379	1211	1577	1510	14.6818	14.4458	14.8482	12.9821	18.2061	15.8809	0.97466	0.103667
5730409E04Rik(ENSMUSG00000073755)	138	87	112	143	119	132	2.41942	1.51571	1.94873	2.48718	2.07851	2.20406	0.963836	0.228521
5730455P16Rik(ENSMUSG00000057181)	500	543	519	471	494	591	6.09871	6.16244	6.96553	5.60035	5.45878	7.16792	1	0.0018791
5730480H06Rik(ENSMUSG00000029089)	121	159	119	144	143	147	4.98254	6.47879	4.62673	6.13523	5.94304	5.7733	0.993865	0.130471
5730508B09Rik(ENSMUSG00000050549)	319	372	287	341	319	330	9.68956	12.28	9.16302	10.8786	10.3037	10.4988	1	0.0259162
5730559C18Rik(ENSMUSG00000041605)	2261	3947	2817	3361	3027	2750	45.7064	79.2166	56.1069	63.186	65.7348	53.3569	1	0.0282367
5730596B20Rik(ENSMUSG00000056468)	74	29	62	60	97	97	1.13947	0.45278	0.938164	0.90724	1.46833	1.485	0.652417	0.62281
6030419C18Rik(ENSMUSG00000066607)	24	34	13	31	25	24	0.620716	0.991674	0.331407	0.818903	0.693414	0.676994	0.996556	0.184431
6030458C11Rik(ENSMUSG00000022195)	884	660	707	676	888	886	11.2846	9.15767	10.0861	9.20492	12.2207	12.1928	0.971353	0.127366
6330408A02Rik(ENSMUSG00000070814)	95	98	110	106	126	113	1.31052	1.35907	1.49154	1.4112	1.63238	1.47878	0.98034	0.193151
6430550D23Rik(ENSMUSG00000074646)	41	23	26	22	28	30	1.42489	0.390906	0.936792	0.4201	0.390679	0.730018	0.999046	-0.166163
6430573F11Rik(ENSMUSG00000039620)	33	34	39	29	37	42	0.596453	0.717489	0.578106	0.473179	0.728334	0.896481	1	0.0334041
6720489N17Rik(ENSMUSG00000072066)	37	28	28	24	23	24	0.761344	0.597105	0.594603	0.516541	0.45274	3.66991	0.952748	-0.384351
8030462N17Rik(ENSMUSG00000047466)	579	593	734	556	629	568	6.2209	6.49291	8.01668	6.21733	6.86881	6.13171	0.97466	-0.115485
8430408G22Rik(ENSMUSG00000048489)	55	89	46	103	100	37	2.75918	4.02355	2.09619	4.53522	4.68057	2.35005	0.972551	0.347264
9030617O03Rik(ENSMUSG00000021185)	843	809	889	2504	2822	2302	13.7391	13.1611	14.3396	40.2373	45.7341	36.5464	3.68666e-18	1.59129
9030624G23Rik(ENSMUSG00000073158)	16	24	8	11	23	28	6.5591	9.82258	3.62844	4.09605	9.77878	8.86835	0.97466	0.384555
9030624J02Rik(ENSMUSG00000030982)	957	1127	897	1039	1040	964	17.2711	21.0815	16.4982	17.5422	17.8012	17.3876	1	0.0377727
9130008F23Rik(ENSMUSG00000054951)	275	236	231	336	429	390	3.6686	3.16022	2.56177	4.88243	4.81189	4.35389	0.0942838	0.644326
9130011E15Rik(ENSMUSG00000039901)	695	729	600	522	566	594	12.0109	12.8444	12.1413	7.41153	10.267	10.0101	0.753799	-0.259254
9130019O22Rik(ENSMUSG00000030823)	401	310	307	445	431	435	7.66823	5.96302	6.04901	8.58772	8.9554	8.10824	0.56672	0.370073
9130023H24Rik(ENSMUSG00000062944)	190	123	149	159	179	182	2.9452	1.92214	2.32158	2.47358	2.7774	2.82269	0.974779	0.174407
9130230L23Rik(ENSMUSG00000054598)	37	35	46	32	38	28	1.2403	1.14513	1.51305	0.952601	0.968246	0.875079	0.980925	-0.263685
9130401M01Rik(ENSMUSG00000101892)	1252	1232	1272	1078	969	1019	21.7324	21.0826	21.2633	21.5545	20.3564	19.6684	0.602167	-0.286848
9130409J20Rik(ENSMUSG00000085683)	475	577	822	575	771	538	11.5607	15.7707	23.2634	13.9305	20.5327	13.1392	1	0.0123618
9230104M06Rik(ENSMUSG00000097100)	15	25	23	44	36	29	0.482131	0.790656	0.751427	1.35554	1.19295	0.905721	0.596803	0.798922
9230110C19Rik(ENSMUSG00000053070)	45	27	30	25	25	24	1.0346	0.820158	0.845406	1.02142	0.689229	0.778895	0.906544	-0.45953
9330151L19Rik(ENSMUSG00000097061)	248	162	281	161	120	172	6.51449	4.26218	7.42376	4.23207	3.26265	4.55803	0.457375	-0.606845
9330159F19Rik(ENSMUSG00000004360)	100	90	111	71	78	90	1.15569	1.15259	1.43292	0.848369	0.710064	0.926534	0.919092	-0.327444
9330182L06Rik(ENSMUSG00000056004)	80	83	74	60	66	61	0.87361	0.804764	0.75926	0.657694	0.700658	0.565627	0.930242	-0.334802
9430015G10Rik(ENSMUSG00000059939)	241	158	229	162	189	192	2.61596	1.8234	2.68712	1.82976	1.87889	2.05503	0.960909	-0.206675
9430020K01Rik(ENSMUSG00000033960)	190	171	188	201	133	127	1.28107	1.16141	1.27229	1.3548	0.888208	0.850193	0.94139	-0.247574
9430038I01Rik(ENSMUSG00000040139)	373	336	267	196	234	267	19.4298	19.6966	14.5496	9.83305	12.5429	14.5627	0.420515	-0.478179
9530053A07Rik(ENSMUSG00000078776)	80408	94298	91029	73467	95817	120247	501.429	578.822	558.686	455.251	612.853	734.744	0.980925	0.131939
9530068E07Rik(ENSMUSG00000036275)	2124	2248	1939	2384	2455	2329	52.0382	55.4918	48.1913	59.043	60.448	56.9161	0.847022	0.190954
9930012K11Rik(ENSMUSG00000044551)	47	74	64	94	85	54	1.2681	1.92069	1.68645	2.19179	2.04153	1.40858	0.928364	0.340701
9930021J03Rik(ENSMUSG00000046138)	1035	1111	1092	1180	1162	968	8.41819	8.44438	9.14861	9.83443	8.93034	8.82808	1	0.0379843
9930111J21Rik1(ENSMUSG00000069893)	82	24	59	14	13	20	0.681439	0.201711	0.493324	0.159197	0.184382	0.247313	0.220283	-1.81236
9930111J21Rik2(ENSMUSG00000069892)	211	83	302	68	106	75	1.16869	0.385208	1.59828	0.385295	0.533527	0.346874	0.537368	-1.2614
A130010J15Rik(ENSMUSG00000079144)	3905	4256	3509	3920	3694	2994	50.9323	56.2571	51.2522	53.9024	48.1899	41.5743	0.952748	-0.130547
A130051J06Rik(ENSMUSG00000097643)	21	26	19	9	23	11	0.461852	0.576988	0.438602	0.204207	0.520215	0.253691	0.83523	-0.609379
A1cf(ENSMUSG00000052595)	1332	1114	1032	721	1261	891	9.58674	8.6302	7.87948	5.60182	8.89556	6.45101	0.87872	-0.269732
A230050P20Rik(ENSMUSG00000038884)	105	82	84	92	107	90	2.01891	1.80113	1.42998	1.66703	2.10017	1.75004	0.999432	0.0977223
A430005L14Rik(ENSMUSG00000047613)	284	337	283	293	357	278	17.7379	21.5704	17.5142	17.1296	22.1339	16.1976	1	0.0455766
A430033K04Rik(ENSMUSG00000056014)	379	369	423	365	218	255	4.37131	5.01407	4.96809	3.88097	2.51153	3.25985	0.351356	-0.477893
A430078G23Rik(ENSMUSG00000074497)	1225	1256	1408	1269	1190	1345	11.0522	12.3025	12.7566	11.2416	10.9657	12.0337	1	-0.0259015
A430105I19Rik(ENSMUSG00000045838)	238	255	239	464	299	302	2.04693	2.18518	1.97751	3.70995	2.53154	2.47414	0.370456	0.547052
A4galt(ENSMUSG00000047878)	350	283	269	234	226	273	9.48492	7.42042	7.19146	6.19136	6.09271	7.14994	0.827843	-0.293344
A4gnt(ENSMUSG00000037953)	87	62	107	147	115	130	1.70886	1.20158	2.1204	2.89239	2.20386	2.52551	0.50018	0.616838
A530084C06Rik(ENSMUSG00000090863)	44	55	30	28	20	17	0.948345	1.18464	0.637175	0.600838	0.445635	0.371057	0.344595	-0.979433
A630001G21Rik(ENSMUSG00000052760)	509	277	503	289	379	301	3.96352	2.32878	3.81697	2.50361	2.84407	2.94375	0.816795	-0.41051
A730017C20Rik(ENSMUSG00000050875)	16	28	28	23	25	32	0.716056	1.5977	0.975068	0.766016	1.00426	1.00182	0.999233	0.161258
A830080D01Rik(ENSMUSG00000044150)	433	404	393	390	468	470	3.25869	2.77072	3.19044	2.371	3.2522	3.50264	0.980925	0.117067
AA467197(ENSMUSG00000033213)	3918	4550	4965	3710	3725	4456	479.573	549.484	625.389	429.421	445.929	493.998	0.892634	-0.169022
AA986860(ENSMUSG00000042510)	613	1183	1037	707	1393	493	9.76644	18.7546	16.5388	11.1392	22.4546	7.56561	0.999432	-0.11898
AC132444.6(ENSMUSG00000096808)	42	23	55	34	37	49	1.4435	0.781316	1.89538	1.12007	1.1749	1.5964	1	0.000959429
AC149090.1(ENSMUSG00000095041)	5113	4160	5116	6774	6930	7919	87.4556	67.8289	83.9001	104.228	112.232	128.407	0.013601	0.592375
AF529169(ENSMUSG00000039313)	259	220	174	251	87	124	1.94027	1.69738	1.35582	1.87872	0.689863	0.917865	0.855459	-0.493963
AI182371(ENSMUSG00000035875)	51	29	32	26	57	48	0.563319	0.348624	0.347797	0.343695	0.843584	0.68521	0.987308	0.230201
AI314180(ENSMUSG00000050812)	4078	4226	4252	3771	3655	3231	31.3429	31.6095	31.7221	29.6583	27.077	23.92	0.761036	-0.230491
AI413582(ENSMUSG00000062753)	99	118	103	125	108	136	10.1775	11.5625	10.7484	11.8113	11.2669	12.4711	0.97466	0.213648
AI429214(ENSMUSG00000074384)	25	27	15	25	20	36	0.736778	0.792862	0.454683	0.740311	0.567558	1.03765	0.980925	0.284308
AI464131(ENSMUSG00000046312)	380	335	412	310	282	265	5.35069	4.98909	5.69246	4.72642	4.11601	4.04663	0.58117	-0.390719
AI467606(ENSMUSG00000045165)	42	23	48	42	57	37	1.32632	0.893253	1.38172	1.45122	1.68587	1.0608	0.97466	0.267524
AI597479(ENSMUSG00000010290)	494	519	506	441	494	520	8.57618	9.1431	8.95217	7.91582	8.41536	9.01696	0.999432	-0.0551199
AI606181(ENSMUSG00000074873)	2301	2587	2646	2050	2329	1936	12.0941	13.8296	14.0457	11.3603	11.5213	10.1914	0.69814	-0.248152
AI661453(ENSMUSG00000034382)	1278	2450	1554	2184	1629	1839	12.9773	22.14	15.7759	21.574	14.8454	18.9536	0.996162	0.109256
AI837181(ENSMUSG00000047423)	575	761	595	725	589	685	23.9774	31.0517	24.6775	29.2587	25.8994	27.2301	0.999128	0.0588017
AI846148(ENSMUSG00000024970)	211	268	306	336	319	339	3.22204	4.02946	4.61193	5.00073	4.90398	5.01741	0.712667	0.347109
AI854703(ENSMUSG00000053297)	3521	2372	2482	3358	3158	3139	53.7072	39.2293	39.7522	51.9352	48.9599	47.7743	0.855459	0.209364
AI987944(ENSMUSG00000056383)	373	281	304	277	306	360	8.762	6.36306	7.40323	6.65429	6.93434	8.19937	1	-0.0175142
AU019823(ENSMUSG00000059820)	628	614	476	681	631	609	8.86358	9.31693	7.52038	10.8369	9.17292	8.78145	0.925	0.168347
AU022252(ENSMUSG00000078584)	556	467	478	555	475	503	3.96073	3.27461	3.85843	4.88234	3.8369	4.54588	1	0.0356912
AU040320(ENSMUSG00000028830)	1983	2397	2220	2370	2389	2241	24.1188	25.3947	22.6107	27.5827	26.638	24.4993	0.981376	0.0922975
AU041133(ENSMUSG00000078435)	237	150	213	191	199	248	2.72505	1.71548	2.49186	2.85222	2.13272	3.91473	0.996458	0.091992
AW146154(ENSMUSG00000074166)	298	207	261	198	266	273	3.93519	3.00701	3.73797	2.85938	3.45503	3.83586	1	-0.0514455
AW209491(ENSMUSG00000039182)	332	246	330	304	327	353	9.14469	6.82355	9.18478	8.34871	8.89924	9.58298	0.985514	0.119915
AW549877(ENSMUSG00000041935)	2321	1793	2199	1637	1969	1764	27.927	22.395	27.4306	21.0573	23.325	22.0627	0.769724	-0.229122
AW551984(ENSMUSG00000038112)	121	124	135	116	137	101	1.49142	1.74597	1.80162	1.45817	1.63984	1.31377	0.999432	-0.0966883
AW554918(ENSMUSG00000033632)	240	275	244	217	197	170	2.23622	2.85052	2.96614	1.98053	1.96041	1.84043	0.74309	-0.371106
Aaas(ENSMUSG00000036678)	226	205	173	468	561	557	7.49231	6.73911	5.7663	15.2942	18.7677	17.6887	3.41811e-08	1.39975
Aacs(ENSMUSG00000029482)	3939	3558	2972	1126	1622	2014	64.4464	57.1807	47.9907	17.9324	27.1685	32.0559	2.53967e-05	-1.12863
Aadac(ENSMUSG00000027761)	742	695	870	148	418	307	32.2536	33.2649	40.4586	6.58785	18.1516	12.7762	2.49327e-05	-1.3963
Aaed1(ENSMUSG00000021482)	1011	884	1039	899	860	884	18.9759	16.1733	18.5788	16.9277	17.1852	16.8128	0.94525	-0.145789
Aagab(ENSMUSG00000037257)	1256	1004	1283	1126	956	1026	12.0166	9.66501	12.349	10.9265	9.04449	9.71731	0.878257	-0.184972
Aak1(ENSMUSG00000057230)	2355	2682	2682	2315	2322	1978	12.9292	11.1651	11.0401	9.95262	11.653	9.01108	0.790032	-0.216177
Aamdc(ENSMUSG00000035642)	166	178	191	157	221	215	16.5946	21.0677	21.3163	16.9715	27.413	18.1628	0.981376	0.155239
Aamp(ENSMUSG00000006299)	1700	1836	1748	1911	2006	2013	48.5581	51.0886	48.9494	52.8387	57.0138	54.0035	0.884291	0.1734
Aar2(ENSMUSG00000027628)	513	554	494	533	564	637	8.58539	8.75038	8.21868	8.32906	8.66997	10.6207	0.94525	0.159279
Aars(ENSMUSG00000031960)	2612	2861	2409	2803	2598	2870	55.2139	44.7882	48.4579	59.8132	52.9984	53.0786	0.990225	0.0772078
Aars2(ENSMUSG00000023938)	362	376	330	338	405	331	5.48249	5.59365	4.90288	4.9331	6.33255	4.82596	1	0.0150805
Aarsd1(ENSMUSG00000075528)	385	357	355	310	364	352	18.4081	14.1415	15.1133	12.6338	15.7364	15.1481	0.993865	-0.0903264
Aasdh(ENSMUSG00000055923)	304	155	313	224	280	263	3.46575	2.36232	4.93689	2.73966	3.05613	2.55107	1	-0.00851679
Aasdhppt(ENSMUSG00000025894)	371	293	345	294	349	374	8.29391	6.73386	8.00354	6.9222	7.56066	8.60238	1	0.0163615
Aatf(ENSMUSG00000018697)	452	480	347	426	421	524	13.9276	13.1253	10.6862	13.9518	13.3507	15.4286	0.986745	0.108935
Aatk(ENSMUSG00000025375)	74	86	79	130	74	77	0.726013	0.82195	0.727816	1.26226	0.71846	0.704307	0.972805	0.239954
Abat(ENSMUSG00000057880)	11120	14872	12846	11130	13053	11681	129.917	174.65	150.909	134.285	154.5	139.284	0.97466	-0.106527
Abca1(ENSMUSG00000015243)	700	570	644	1367	1121	1001	3.76955	3.0395	3.3969	7.11866	5.70572	4.87608	0.000136932	0.870405
Abca13(ENSMUSG00000004668)	27	39	95	24	41	41	0.247511	0.172094	0.825403	0.25701	0.185597	0.132556	0.949981	-0.600216
Abca2(ENSMUSG00000026944)	326	315	288	584	436	482	2.4049	2.21206	2.10908	4.1175	2.98121	3.07686	0.0255402	0.69941
Abca3(ENSMUSG00000024130)	2712	3106	2275	3223	3020	3155	21.4306	24.2408	17.834	25.1518	24.2036	24.5789	0.781695	0.224201
Abca5(ENSMUSG00000018800)	181	185	214	171	195	182	1.50908	1.47711	2.37606	1.84512	1.85706	1.59469	0.999432	-0.0761837
Abca6(ENSMUSG00000044749)	44	39	38	22	17	17	0.296654	0.26097	0.261413	0.179332	0.109781	0.121902	0.238762	-1.10611
Abca7(ENSMUSG00000035722)	997	1167	909	1501	1272	1311	7.88193	9.15409	7.08941	11.6755	10.4825	10.2319	0.200688	0.418428
Abca8a(ENSMUSG00000041828)	237	200	206	266	165	147	2.15172	1.81804	1.86376	2.4491	2.48935	1.32847	0.986567	-0.149529
Abca8b(ENSMUSG00000020620)	133	121	100	133	106	94	0.899821	0.808813	0.696258	1.00216	0.749265	0.696965	0.999432	-0.0821506
Abca9(ENSMUSG00000041797)	85	99	85	100	60	57	0.849245	0.889351	0.779007	1.01832	0.552012	0.441755	0.945413	-0.303231
Abcb1a(ENSMUSG00000040584)	10849	18308	23308	11195	14812	19114	110.786	187.372	240.179	114.799	147.312	192.108	0.983149	-0.209742
Abcb1b(ENSMUSG00000028970)	35	18	39	382	355	423	0.416003	0.22072	0.478514	4.49333	4.14631	4.91293	1.48012e-29	3.65699
Abcb6(ENSMUSG00000026198)	527	672	526	568	660	609	10.2413	12.8926	10.1815	10.9259	15.9799	11.5323	0.987395	0.0995558
Abcb7(ENSMUSG00000031333)	2050	2128	1940	1564	1911	1592	20.6805	21.9813	20.5147	17.3177	19.2991	17.0381	0.651509	-0.26505
Abcb8(ENSMUSG00000028973)	1052	949	970	775	817	889	20.7511	18.3273	18.7022	15.1665	16.3989	18.1733	0.720951	-0.253985
Abcb9(ENSMUSG00000029408)	124	109	111	100	118	99	2.14672	2.15953	1.65622	1.88606	2.07163	1.63724	0.998122	-0.112396
Abcc1(ENSMUSG00000023088)	1585	1712	1442	1877	1835	1729	11.8243	14.6739	10.6932	13.9925	13.6532	12.7112	0.816795	0.206649
Abcc10(ENSMUSG00000032842)	836	803	899	1028	996	833	9.92974	9.54177	10.535	11.9803	12.1916	9.9155	0.892405	0.175889
Abcc2(ENSMUSG00000025194)	42	47	172	81	71	82	0.302118	0.322282	1.21193	0.658153	0.488782	0.524644	1	-0.158294
Abcc3(ENSMUSG00000020865)	4409	6593	4626	5497	6383	5538	47.4835	70.245	49.2869	58.3829	69.6154	58.569	0.927923	0.166475
Abcc4(ENSMUSG00000032849)	655	652	562	859	802	772	6.22442	6.2384	5.2383	7.83763	7.54472	6.93863	0.33603	0.387284
Abcc5(ENSMUSG00000022822)	235	220	284	320	202	198	2.44322	2.34036	2.86531	3.18199	1.75963	2.06365	1	-0.0338242
Abcc6(ENSMUSG00000030834)	274	192	362	122	128	102	3.05858	2.03457	3.43968	1.37986	1.36907	0.951887	0.0402077	-1.23266
Abcc8(ENSMUSG00000040136)	24	24	24	37	35	30	0.275258	0.27848	0.271471	0.573808	1.05551	0.329087	0.875876	0.508348
Abcc9(ENSMUSG00000030249)	560	595	543	671	675	596	4.66783	5.06331	4.88987	5.37611	5.58614	4.62663	0.876102	0.200479
Abcd1(ENSMUSG00000031378)	697	914	740	669	696	616	10.2745	13.1226	10.985	9.87193	10.5285	8.78727	0.781718	-0.238593
Abcd3(ENSMUSG00000028127)	3082	3866	2893	2964	4051	3674	50.8856	64.499	48.5275	49.9225	65.0094	60.3996	0.964617	0.128445
Abcd4(ENSMUSG00000021240)	330	325	337	313	350	352	6.7392	6.66008	6.85218	6.27974	7.3444	7.00953	1	0.039335
Abce1(ENSMUSG00000058355)	1819	1944	1605	1761	1987	2053	25.553	27.964	23.146	25.4244	27.1351	29.3266	0.963836	0.119804
Abcf1(ENSMUSG00000038762)	2520	2508	2376	2535	2414	2646	33.3195	32.4882	30.9247	32.1296	31.4179	33.0502	0.999432	0.0434362
Abcf2(ENSMUSG00000028953)	769	877	704	1014	952	955	14.4603	16.1375	13.0213	18.4318	17.6653	17.0604	0.509185	0.321743
Abcf3(ENSMUSG00000003234)	899	855	910	964	925	998	14.4039	13.5671	14.5062	15.3202	14.8922	15.5389	0.965709	0.121852
Abcg1(ENSMUSG00000024030)	169	534	249	383	447	346	2.29184	6.84624	3.13517	5.05561	6.28079	4.43923	0.970906	0.320549
Abcg2(ENSMUSG00000029802)	1293	1560	1919	1150	1842	1811	37.7201	45.7062	56.3497	34.2092	48.0653	57.0665	1	0.0159632
Abcg4(ENSMUSG00000032131)	14	26	10	29	22	20	0.208568	0.432666	0.44745	0.572409	0.335129	0.488498	0.893168	0.519583
Abcg5(ENSMUSG00000040505)	541	1329	298	1461	1143	1540	13.1839	33.0725	7.36502	36.5669	28.6876	38.3629	0.378331	0.953417
Abcg8(ENSMUSG00000024254)	232	610	164	579	525	728	3.6082	11.1456	2.51746	10.2572	9.09764	12.1047	0.478258	0.883573
Abhd10(ENSMUSG00000033157)	267	275	273	200	282	275	7.02008	7.98679	7.83306	5.7619	8.5036	7.43904	0.993865	-0.0995027
Abhd11(ENSMUSG00000040532)	825	903	760	923	867	841	37.3073	39.8767	34.0348	41.8771	42.1829	37.0859	0.988258	0.0880454
Abhd12(ENSMUSG00000032046)	672	784	722	833	628	667	29.4176	39.9041	34.2899	45.0002	29.3233	30.0146	1	-0.0264848
Abhd13(ENSMUSG00000040396)	1373	1700	1433	1429	1697	1482	15.2453	19.255	16.2658	16.4843	18.5106	16.8076	0.999432	0.0404585
Abhd14a(ENSMUSG00000042210)	150	132	152	144	138	128	7.84545	7.11584	8.03619	7.31941	7.69494	6.9852	0.999432	-0.0772781
Abhd14b(ENSMUSG00000042073)	1335	1359	1205	1120	1032	968	52.3082	53.1449	48.1513	43.4848	42.7674	38.398	0.502724	-0.314861
Abhd16a(ENSMUSG00000007036)	1173	1343	1356	1116	1063	1133	44.2989	50.7507	50.6214	39.7766	43.2028	38.8371	0.798492	-0.218484
Abhd17a(ENSMUSG00000003346)	960	1022	889	1245	948	1056	50.9597	52.7465	46.2755	62.7583	54.2339	53.8479	0.874926	0.185483
Abhd17b(ENSMUSG00000047368)	784	1096	873	791	945	881	22.0199	31.4958	25.3247	22.7956	26.4884	25.1312	0.995139	-0.0638903
Abhd17c(ENSMUSG00000038459)	3156	3782	3065	3672	3479	3208	130.818	159.15	127.712	154.882	149.622	137.194	0.996556	0.0584015
Abhd18(ENSMUSG00000037818)	254	223	269	185	201	233	3.46656	2.67935	3.47648	2.1581	3.78635	2.66316	0.89268	-0.263919
Abhd2(ENSMUSG00000039202)	12156	17339	15783	14681	14847	14812	92.1859	131.754	119.88	112.588	113.022	112.569	1	-0.0218456
Abhd3(ENSMUSG00000002475)	48	44	43	39	76	60	2.36434	1.41876	2.42775	1.25763	2.45233	2.74495	0.919092	0.380942
Abhd4(ENSMUSG00000040997)	851	875	985	2473	2082	2278	18.7009	18.919	21.5212	53.7416	46.0293	49.6051	5.56389e-13	1.33938
Abhd5(ENSMUSG00000032540)	749	756	868	848	853	941	14.8686	14.5294	15.8186	15.4427	15.221	17.9333	0.9189	0.160779
Abhd6(ENSMUSG00000025277)	484	501	551	512	446	443	10.6903	12.0018	14.2845	12.2651	10.6472	10.662	0.97466	-0.12705
Abhd8(ENSMUSG00000007950)	135	149	174	252	170	153	4.48053	4.75753	5.84119	8.02952	5.79124	4.74587	0.841421	0.333076
Abi1(ENSMUSG00000058835)	2909	3625	3392	3091	3157	3071	52.5886	66.8458	63.6863	58.1009	57.0914	56.9431	0.987938	-0.083448
Abi2(ENSMUSG00000026782)	390	571	357	441	383	352	3.73013	5.64578	3.43351	4.39104	3.61994	3.50108	0.971353	-0.154292
Abi3(ENSMUSG00000018381)	463	496	587	469	518	362	5.33664	6.52085	8.19651	6.11187	6.5579	3.7354	0.908473	-0.191602
Abi3bp(ENSMUSG00000035258)	652	598	567	626	477	353	7.09969	7.22389	6.4352	6.9054	5.18373	3.78616	0.740148	-0.31454
Abl1(ENSMUSG00000026842)	2163	2757	2559	2632	2250	2089	16.8411	21.2215	19.9341	20.3249	18.6863	16.06	0.979734	-0.0941888
Abl2(ENSMUSG00000026596)	795	1019	787	960	995	876	3.69277	5.35317	4.24782	5.16627	5.3106	5.29925	0.960909	0.130834
Ablim1(ENSMUSG00000025085)	4372	5699	4919	5671	5505	4705	37.459	47.0397	42.0248	47.8208	47.5802	44.3385	0.985262	0.0911587
Ablim2(ENSMUSG00000029095)	144	187	159	222	247	214	2.02483	3.16408	2.69386	3.32262	3.68641	3.24315	0.555558	0.487305
Ablim3(ENSMUSG00000032735)	56	64	61	55	43	41	0.682728	0.784537	0.739547	0.668601	0.547201	0.490098	0.921533	-0.374341
Abo(ENSMUSG00000015787)	355	301	378	571	463	491	9.13271	7.01462	9.33775	15.1225	11.7646	12.1367	0.107888	0.564781
Abr(ENSMUSG00000017631)	3873	4058	3298	4116	3848	3723	36.9161	42.8746	31.2842	38.4941	39.434	37.1007	0.993865	0.0650442
Abracl(ENSMUSG00000078453)	675	788	719	569	547	622	71.6733	120.909	93.3811	63.2496	57.2805	71.076	0.560183	-0.320509
Abt1(ENSMUSG00000036376)	240	343	218	311	270	332	10.9645	15.7072	9.83125	13.6756	12.4777	14.1713	0.948014	0.199467
Abtb1(ENSMUSG00000030083)	488	472	461	508	448	530	16.4859	15.7116	15.4977	16.9877	15.918	17.2558	0.996162	0.0709768
Abtb2(ENSMUSG00000032724)	317	285	171	533	382	302	3.7845	3.32508	1.99724	6.18291	4.71022	3.51685	0.489525	0.661686
Acaa1a(ENSMUSG00000036138)	1422	1445	1375	1536	1381	1400	57.887	65.1664	56.6761	64.449	58.4027	58.5858	1	0.0317505
Acaa2(ENSMUSG00000036880)	1913	2022	1953	1480	1289	1275	74.6539	77.9716	76.6082	56.686	50.5957	48.0013	0.0345862	-0.53555
Acaca(ENSMUSG00000020532)	2898	2511	1850	1574	1806	1601	22.5252	18.8224	13.5741	13.315	10.5024	9.49061	0.21818	-0.536353
Acacb(ENSMUSG00000042010)	144	172	216	188	129	145	1.41589	1.16492	1.47013	1.01726	1.0663	1.04564	0.97177	-0.198278
Acad10(ENSMUSG00000029456)	353	407	363	421	450	411	4.92224	5.63387	5.02203	5.78122	6.40566	5.66558	0.913298	0.19849
Acad11(ENSMUSG00000090150)	2271	2631	3164	2550	3377	3141	33.2543	39.7655	49.9262	40.6086	51.0381	47.1711	0.912432	0.175115
Acad12(ENSMUSG00000042647)	322	317	353	342	347	352	4.53588	4.44089	4.84334	4.72087	4.74648	4.8669	0.9975	0.0752959
Acad8(ENSMUSG00000031969)	700	815	711	967	1134	1163	19.0336	21.2536	20.3872	24.4563	30.4586	30.324	0.0336907	0.560241
Acad9(ENSMUSG00000027710)	987	1010	975	958	1051	1085	18.6936	20.2701	24.3901	26.6628	27.584	20.9526	0.995139	0.0648732
Acadl(ENSMUSG00000026003)	2587	3312	3008	2822	2825	2865	86.3266	114.076	102.887	96.0137	91.8564	92.341	0.996162	-0.0575029
Acadm(ENSMUSG00000062908)	2297	2520	2697	2168	2185	2159	65.9616	72.6242	77.8507	61.6625	62.4976	61.6994	0.82651	-0.200165
Acads(ENSMUSG00000029545)	2300	2514	2326	2016	2292	1952	67.8037	74.7576	68.6873	56.8678	70.3142	56.5808	0.862576	-0.182799
Acadsb(ENSMUSG00000030861)	794	720	895	762	771	753	7.74101	7.23849	8.95229	8.17314	7.21184	7.37714	0.993865	-0.0708662
Acadvl(ENSMUSG00000018574)	2858	3363	2697	2839	3201	2897	68.9826	80.0889	64.6654	67.1467	77.1205	66.6448	1	0.0112586
Acap2(ENSMUSG00000049076)	4012	5526	5319	5006	4980	4616	32.0131	45.0174	43.3806	40.8584	39.2189	37.3479	1	-0.017306
Acap3(ENSMUSG00000029033)	358	325	325	345	229	240	4.36366	3.90139	4.02312	4.19134	2.89523	3.05889	0.796832	-0.303208
Acat1(ENSMUSG00000032047)	5067	5372	5071	3490	3875	3558	66.0819	71.2546	67.3335	45.4471	48.304	45.6208	0.0600381	-0.498978
Acat2(ENSMUSG00000023832)	1921	1505	1306	396	597	686	46.0988	36.4436	31.5218	9.43934	14.2091	16.0803	1.34912e-05	-1.488
Acat3(ENSMUSG00000062480)	99	71	78	115	92	120	2.46768	1.77523	1.96916	2.8567	2.28124	2.90457	0.840669	0.403563
Acbd3(ENSMUSG00000026499)	2305	2660	2586	2461	2643	2377	29.8579	35.3959	33.7414	32.5479	34.1196	30.3175	1	-0.00648186
Acbd4(ENSMUSG00000056938)	189	188	218	256	258	240	5.66207	5.70774	7.21914	5.86787	8.4794	8.31512	0.782078	0.347021
Acbd5(ENSMUSG00000026781)	1835	1577	1734	1838	1837	1803	30.5571	26.3991	27.2921	30.2496	28.551	28.719	0.978738	0.0953283
Acbd6(ENSMUSG00000033701)	644	620	550	614	500	530	29.3522	27.205	25.851	27.1611	26.135	24.5089	0.963836	-0.135486
Accs(ENSMUSG00000040272)	168	179	161	171	127	182	3.5566	2.92141	2.93236	2.92391	1.92457	3.20468	0.999432	-0.0743427
Acd(ENSMUSG00000038000)	283	294	276	339	238	282	4.97362	5.19395	4.8283	5.86985	4.37488	4.92105	1	0.0166314
Ace(ENSMUSG00000020681)	1382	1423	1534	1346	1274	1250	14.9452	15.0041	16.0925	14.3975	13.9791	13.1398	0.912432	-0.159143
Ace2(ENSMUSG00000015405)	385	345	403	134	131	78	5.61469	5.48525	5.98774	1.90298	1.82904	1.1457	5.34744e-09	-1.71997
Acer1(ENSMUSG00000045019)	990	870	1227	508	611	585	39.0594	30.55	48.3897	19.5654	21.3983	20.5807	0.0030594	-0.853051
Acer2(ENSMUSG00000038007)	105	90	127	129	107	109	1.44405	1.25551	1.7992	1.80679	1.52303	1.53575	0.999128	0.10314
Acer3(ENSMUSG00000030760)	538	576	538	472	540	581	11.0576	15.2108	12.4612	12.8348	12.383	14.9434	0.999432	-0.0450841
Ache(ENSMUSG00000023328)	363	346	352	395	278	346	7.82173	8.96103	9.9717	7.29597	7.06924	9.05574	0.999432	-0.0524198
Acin1(ENSMUSG00000022185)	3169	2892	3001	3295	3260	3356	31.6414	28.3351	29.0743	31.5623	31.2368	32.1696	0.94697	0.134969
Ackr1(ENSMUSG00000037872)	174	176	178	242	170	185	3.27907	2.87827	4.11893	4.22548	3.01924	2.90055	0.97466	0.183003
Ackr3(ENSMUSG00000044337)	145	196	162	212	170	98	2.81876	3.86647	3.19179	4.21474	3.37275	1.91419	1	-0.0603931
Ackr4(ENSMUSG00000079355)	109	122	156	95	126	108	2.55273	3.01074	3.71823	2.23559	2.95825	2.48555	0.967177	-0.228733
Acly(ENSMUSG00000020917)	15994	14963	11996	7809	9115	9663	173.611	160.11	128.836	83.483	98.0936	101.551	0.00467807	-0.684557
Acnat1(ENSMUSG00000070985)	457	388	576	411	579	513	3.87847	3.26975	4.95985	4.06529	5.19249	5.43585	0.995139	0.0848617
Aco1(ENSMUSG00000028405)	2830	2909	2347	2153	2276	2241	39.9282	41.1665	33.1464	30.3659	32.0117	31.1693	0.625572	-0.270163
Aco2(ENSMUSG00000022477)	11050	13625	11336	8121	10389	9172	185.913	225.848	188.423	132.842	174.813	149.041	0.353829	-0.371121
Acot1(ENSMUSG00000072949)	62	59	63	106	94	132	2.61075	2.36832	2.5651	4.21795	3.98236	5.20288	0.22399	0.85785
Acot11(ENSMUSG00000034853)	1596	1863	2117	1489	1809	1665	13.2461	21.742	17.8769	13.0168	15.0161	14.9667	0.906544	-0.161642
Acot13(ENSMUSG00000006717)	347	381	365	364	382	344	47.1807	50.7093	51.15	45.5726	51.211	41.2172	1	0.00281773
Acot2(ENSMUSG00000021226)	179	203	143	225	169	213	5.5481	6.5172	4.49803	6.95853	5.49371	6.50291	0.956179	0.218067
Acot4(ENSMUSG00000052392)	261	287	295	293	263	345	3.38531	4.36594	4.39415	4.6183	4.17277	4.65027	0.993865	0.103023
Acot6(ENSMUSG00000043487)	108	149	82	133	152	219	1.93363	2.66729	1.46809	2.39997	2.71064	3.94689	0.584071	0.584259
Acot7(ENSMUSG00000028937)	1323	1486	1228	1188	1265	1225	55.4655	60.1385	50.8527	47.4635	53.0692	48.094	0.958502	-0.126497
Acot8(ENSMUSG00000017307)	343	435	347	356	336	428	21.8163	28.7814	23.8387	23.7745	22.8283	25.7346	1	0.00265416
Acot9(ENSMUSG00000025287)	527	822	558	703	636	681	17.9257	28.0451	19.3304	23.8197	20.7281	22.4096	0.990521	0.0935131
Acox1(ENSMUSG00000020777)	4660	7790	6401	5807	7306	6697	65.9142	109.925	90.6055	81.8288	102.849	93.3691	0.996162	0.0814149
Acox2(ENSMUSG00000021751)	20	25	51	14	18	14	0.492044	0.689757	1.06038	0.307358	0.374958	0.265472	0.60784	-1.05875
Acox3(ENSMUSG00000029098)	1065	1032	1127	1186	1246	1235	14.4919	13.9848	14.678	13.3569	18.2211	14.1856	0.855459	0.191532
Acp1(ENSMUSG00000044573)	1287	1419	1230	1289	1182	1274	24.766	27.8724	24.1874	25.4135	22.2325	24.7973	0.994443	-0.0642562
Acp2(ENSMUSG00000002103)	913	914	892	969	892	973	13.3529	12.9964	14.1284	11.99	13.4267	12.4307	0.994886	0.0662538
Acp5(ENSMUSG00000001348)	3665	3611	3073	2685	2656	2690	167.425	162.219	141.519	117.717	123.536	117.452	0.321153	-0.358786
Acp6(ENSMUSG00000028093)	732	694	767	704	796	722	24.9019	23.3726	26.4753	23.2027	28.0318	23.8498	1	0.0245063
Acpp(ENSMUSG00000032561)	2168	2102	1967	1888	2325	1990	26.5648	26.3896	24.3311	23.6381	28.2284	25.222	1	-0.00138019
Acrbp(ENSMUSG00000072770)	898	803	951	926	909	933	23.4238	21.8254	24.6911	24.7131	24.2687	24.5335	0.993865	0.0667625
Acsf2(ENSMUSG00000076435)	1142	1022	1438	763	1157	1236	16.0616	13.7653	20.3437	11.007	16.9903	18.5136	0.963836	-0.185754
Acsl1(ENSMUSG00000018796)	1217	1350	1017	883	935	957	16.5962	18.1421	14.2701	11.5253	12.1589	13.3846	0.345378	-0.360688
Acsl3(ENSMUSG00000032883)	9882	16981	9877	6348	7436	8327	152.587	272.168	158.508	98.0961	111.774	130.837	0.351228	-0.72018
Acsl4(ENSMUSG00000031278)	739	714	585	319	490	427	8.59416	8.51074	6.85	3.73636	5.36999	4.93996	0.0072709	-0.713949
Acsl5(ENSMUSG00000024981)	2373	2766	2084	2349	2634	2659	43.561	50.4924	38.5388	40.9082	46.3905	46.1659	0.985262	0.0900662
Acsl6(ENSMUSG00000020333)	40	28	47	56	64	36	0.55204	0.404713	1.01322	0.801791	0.924944	0.647874	0.884291	0.441295
Acsm3(ENSMUSG00000030935)	4528	4606	5570	4095	4944	5227	94.4048	95.6711	117.32	85.8934	100.235	105.999	1	-0.037799
Acss1(ENSMUSG00000027452)	1889	1790	1892	1360	1385	1437	26.9985	25.1711	26.8332	19.7281	19.7324	19.9817	0.203763	-0.407833
Acss2(ENSMUSG00000027605)	4663	4304	3764	1885	2228	2133	81.9286	74.3451	65.374	32.5179	39.0725	36.5448	1.03386e-07	-1.02055
Acta2(ENSMUSG00000035783)	16062	17686	16571	20971	11392	11215	521.575	564.763	532.588	662.081	367.032	345.454	0.971353	-0.201673
Actb(ENSMUSG00000029580)	31044	40097	47428	37310	34444	31151	1059.11	1368.66	1615.48	1245.82	1214.33	1037.78	0.90615	-0.198448
Actg1(ENSMUSG00000062825)	40438	56088	58901	40001	46808	33846	1271.63	1723.51	1846.66	1225.39	1467.03	1015.5	0.598281	-0.358459
Actg2(ENSMUSG00000059430)	9735	8466	11102	11761	5663	5571	465.743	394.676	529.938	539.78	266.08	249.143	0.913298	-0.346876
Actl6a(ENSMUSG00000027671)	616	686	491	452	522	510	17.2318	20.2727	13.736	12.9569	14.9688	14.9514	0.75758	-0.264176
Actn1(ENSMUSG00000015143)	3772	3661	3276	3576	2744	2447	52.8504	50.504	45.9755	47.2566	37.7866	32.1647	0.589295	-0.282707
Actn4(ENSMUSG00000054808)	14732	25150	14341	18926	18554	19079	170.914	301.295	166.35	211.569	227.597	225.892	0.999432	0.0728086
Actr10(ENSMUSG00000021076)	1014	1134	973	996	1073	980	19.7883	22.7962	19.7553	20.24	20.89	19.6063	1	-0.0261402
Actr1a(ENSMUSG00000025228)	2169	2521	2567	2382	2394	2368	42.8047	49.705	50.4621	46.423	47.3679	45.5366	1	-0.0158144
Actr1b(ENSMUSG00000037351)	2225	2382	2191	2676	2381	2494	45.4711	54.2956	46.2221	61.9167	51.5582	52.7884	0.908473	0.158493
Actr2(ENSMUSG00000020152)	6215	7769	6663	6049	7057	7149	100.84	128.702	110.963	102.161	112.092	116.611	1	-0.0192228
Actr3(ENSMUSG00000026341)	8240	9729	8829	8466	8718	8010	180.78	218.202	196.83	191.293	189.609	180.005	0.988258	-0.081635
Actr5(ENSMUSG00000037761)	351	307	307	333	388	332	4.98255	4.76281	4.74328	4.80085	5.07086	5.25898	0.97864	0.131521
Actr6(ENSMUSG00000019948)	74	78	97	63	83	91	2.64348	2.82513	3.54595	2.2648	2.81567	3.15529	1	-0.0652189
Actr8(ENSMUSG00000015971)	455	441	440	431	515	414	11.1841	10.6215	10.7111	10.3395	12.4495	9.66956	1	0.0316773
Acvr1(ENSMUSG00000026836)	448	450	432	493	516	487	8.71358	8.47537	8.1267	8.97422	9.53661	9.07784	0.930132	0.176166
Acvr1b(ENSMUSG00000000532)	3635	3782	4655	3511	3363	3014	39.4709	41.252	50.0189	37.8058	36.4946	31.5548	0.594235	-0.282904
Acvr1c(ENSMUSG00000026834)	227	117	250	97	176	92	1.51031	0.776348	1.67768	0.655555	1.15963	0.585167	0.698329	-0.702597
Acvr2a(ENSMUSG00000052155)	887	951	801	894	938	957	8.71658	9.50874	8.01771	9.08849	9.01426	9.54836	0.988258	0.0873979
Acvr2b(ENSMUSG00000061393)	351	192	257	295	327	345	1.83687	1.34903	1.52156	1.85246	2.06939	1.98907	0.856517	0.276277
Acvrl1(ENSMUSG00000000530)	206	238	221	361	252	250	3.41733	4.32891	3.86048	7.01229	5.3468	4.23024	0.681818	0.382626
Acy1(ENSMUSG00000023262)	1039	1151	1091	540	535	585	41.4065	45.2784	46.0499	20.4715	21.5765	21.7497	3.41604e-06	-0.975717
Acy3(ENSMUSG00000024866)	335	391	335	398	366	453	15.5762	18.1133	15.2769	18.2434	17.2031	19.3258	0.911387	0.206087
Acyp1(ENSMUSG00000008822)	72	80	86	106	126	127	10.8502	11.9027	13.3749	15.0629	18.9923	16.8408	0.564682	0.599705
Acyp2(ENSMUSG00000060923)	107	144	120	74	104	116	9.77606	13.03	11.1249	6.44506	9.41819	9.79116	0.898611	-0.326131
Ada(ENSMUSG00000017697)	90	124	72	80	82	93	2.8671	3.83846	2.26831	2.44531	2.57693	2.78357	0.992876	-0.154476
Adal(ENSMUSG00000027259)	146	163	121	122	135	163	2.7064	3.24683	2.24565	2.20066	2.47038	3.20255	1	-0.0249606
Adam10(ENSMUSG00000054693)	3566	3866	3391	3578	3501	3446	40.6493	44.5194	39.3517	42.0401	39.214	39.4297	1	-0.0330078
Adam11(ENSMUSG00000020926)	133	101	121	123	68	89	1.3396	1.01154	1.19829	1.22911	0.701557	0.89084	0.897745	-0.338689
Adam15(ENSMUSG00000028041)	1768	2081	1578	1900	1656	1635	33.0294	38.1513	28.9686	35.232	32.1661	30.0765	0.996556	-0.0559298
Adam17(ENSMUSG00000052593)	814	722	750	737	902	833	9.10163	8.10596	8.45618	8.3801	9.93354	9.26514	0.971353	0.118611
Adam19(ENSMUSG00000011256)	135	130	197	210	142	130	1.34572	1.31492	1.81717	1.79398	1.28481	1.22684	1	0.0641008
Adam1a(ENSMUSG00000072647)	760	834	730	893	876	922	22.3411	26.8745	23.2798	26.7586	28.7715	23.9193	0.815345	0.219037
Adam22(ENSMUSG00000040537)	135	109	137	101	134	106	0.799562	0.621591	1.10436	0.573869	0.732249	0.626368	0.988265	-0.155799
Adam23(ENSMUSG00000025964)	153	131	208	194	170	182	1.55147	1.36679	2.34474	1.9042	1.61045	1.81232	0.984004	0.153453
Adam28(ENSMUSG00000014725)	815	778	1001	1172	1112	866	17.4037	16.7897	21.904	25.0817	22.9416	18.313	0.65165	0.284297
Adam33(ENSMUSG00000027318)	274	203	218	471	182	193	3.1498	2.50099	2.46518	5.57999	2.23998	2.04414	0.986567	0.286484
Adam9(ENSMUSG00000031555)	2445	2670	2129	2213	2471	2190	31.7027	34.0013	27.6388	28.2304	31.3482	27.4833	0.993865	-0.0678494
Adamts1(ENSMUSG00000022893)	371	465	304	271	589	277	3.86428	4.75836	3.11692	2.80363	6.03535	2.80724	1	0.00536352
Adamts10(ENSMUSG00000024299)	125	75	146	123	68	58	1.57979	0.931543	1.80848	1.51785	0.900794	0.77889	0.87872	-0.474895
Adamts12(ENSMUSG00000047497)	18	24	25	35	26	24	0.0988283	0.131362	0.142351	0.192796	0.140227	0.135093	0.965173	0.349798
Adamts15(ENSMUSG00000033453)	3346	1222	1548	2717	2464	2315	30.145	10.783	13.6491	23.6228	22.9216	20.4385	0.970372	0.294141
Adamts2(ENSMUSG00000036545)	165	234	232	224	146	141	1.79644	2.48364	2.44872	2.3128	1.73376	1.38324	0.876572	-0.29744
Adamts4(ENSMUSG00000006403)	7	28	5	37	94	41	0.0815359	0.228985	0.0450566	0.436519	0.910844	0.35337	0.211881	2.12616
Adamts5(ENSMUSG00000022894)	96	94	80	132	70	58	0.647019	0.630925	0.550812	0.912064	0.449438	0.398243	1	-0.049081
Adamts6(ENSMUSG00000046169)	46	39	45	42	18	12	0.362373	0.344557	0.379486	0.351601	0.177152	0.0950245	0.500736	-0.849994
Adamts8(ENSMUSG00000031994)	112	127	106	187	116	121	1.5935	1.72438	1.52031	2.52871	1.69453	1.65545	0.908473	0.304448
Adamts9(ENSMUSG00000030022)	95	194	196	186	264	188	0.664136	1.24761	1.29017	1.1751	1.57316	1.18059	0.817128	0.404316
Adamtsl1(ENSMUSG00000066113)	143	150	149	202	109	106	1.25082	1.90971	0.985659	1.62112	1.15049	1.3855	0.999432	-0.078733
Adamtsl3(ENSMUSG00000070469)	74	57	56	65	42	45	0.495309	0.45751	0.764696	0.422996	0.273012	0.29077	0.963836	-0.294464
Adamtsl4(ENSMUSG00000015850)	317	312	276	469	370	308	5.87577	5.06946	4.46928	7.23953	6.44508	4.60979	0.672381	0.347864
Adamtsl5(ENSMUSG00000043822)	248	228	347	485	420	350	6.49349	6.79656	8.82142	12.0779	11.0095	9.95415	0.121971	0.611786
Adap1(ENSMUSG00000056413)	493	555	794	698	693	484	10.5683	11.7083	16.684	14.4396	15.3624	10.1313	1	0.0295427
Adap2(ENSMUSG00000020709)	171	141	203	133	148	153	1.72176	1.42804	2.13373	1.51746	1.57758	1.70679	0.948014	-0.242927
Adar(ENSMUSG00000027951)	1152	1299	1326	1359	1375	1467	10.9794	12.4697	13.5772	12.1176	12.4415	12.7441	0.911387	0.160375
Adarb1(ENSMUSG00000020262)	153	157	124	134	107	121	1.18733	1.12541	0.901683	1.01237	0.866035	0.877797	0.948014	-0.254235
Adat1(ENSMUSG00000031949)	84	43	69	75	88	80	1.44437	0.728705	1.21112	1.29878	1.55822	1.36548	0.944406	0.311677
Adat2(ENSMUSG00000019808)	189	188	156	236	194	272	3.55547	2.9878	2.97132	3.90402	4.12593	5.37155	0.701054	0.405011
Adat3(ENSMUSG00000035370)	1051	1050	865	1116	1053	1106	38.2277	39.0217	33.0319	41.1694	37.9217	39.1809	0.930534	0.150255
Adck1(ENSMUSG00000021044)	247	306	249	231	228	218	6.62761	8.15981	6.6809	6.22164	6.29646	5.77311	0.912657	-0.236202
Adck2(ENSMUSG00000046947)	432	454	442	463	464	402	8.49456	9.19286	9.25015	9.14345	9.68764	7.94534	1	0.0074202
Adck5(ENSMUSG00000022550)	962	806	743	1095	1014	941	27.862	22.8824	21.2056	30.9189	30.0456	26.2578	0.61173	0.28611
Adcy1(ENSMUSG00000020431)	51	41	36	40	50	39	0.211765	0.168646	0.148486	0.166021	0.21063	0.16261	1	0.0169337
Adcy2(ENSMUSG00000021536)	26	31	43	58	76	54	0.374594	0.396022	0.871076	0.907916	1.42502	1.41921	0.31857	0.915527
Adcy3(ENSMUSG00000020654)	35	37	58	69	57	45	0.379148	0.408328	0.610975	0.732814	0.653009	0.49261	0.906544	0.398601
Adcy4(ENSMUSG00000022220)	44	40	25	57	43	23	0.760407	0.655695	0.435665	0.939045	0.732166	0.40392	0.993865	0.1805
Adcy5(ENSMUSG00000022840)	687	783	663	979	509	489	5.71652	6.33899	5.36719	7.77662	4.26423	4.0361	0.999233	-0.103187
Adcy6(ENSMUSG00000022994)	9336	8667	10165	9379	9024	7784	83.9489	77.6118	92.4245	81.1227	79.3296	69.3052	0.980925	-0.100449
Adcy7(ENSMUSG00000031659)	236	178	235	243	152	117	2.12952	1.7531	2.34722	2.40228	1.33254	1.08745	0.886934	-0.33977
Adcy9(ENSMUSG00000005580)	484	397	460	577	555	428	3.16312	2.62103	3.01696	3.78829	3.69005	2.87096	0.855459	0.222305
Adcyap1r1(ENSMUSG00000029778)	86	66	96	137	88	85	0.864313	0.647603	0.877575	1.4262	1.45642	0.822687	0.913298	0.324362
Add1(ENSMUSG00000029106)	5217	5423	5386	5551	5354	4743	70.8952	71.3255	71.3651	71.402	70.2236	63.0479	1	-0.0282742
Add2(ENSMUSG00000030000)	67	71	55	101	106	69	0.357945	0.455072	0.423813	0.559682	0.647909	0.480217	0.745984	0.523074
Add3(ENSMUSG00000025026)	6141	6047	4361	6470	3988	4057	67.2674	66.2632	47.9064	70.9223	43.0584	44.1774	0.972805	-0.182297
Adgb(ENSMUSG00000050994)	45	14	30	18	28	21	0.395991	0.129895	0.284367	0.159606	0.232928	0.174465	0.963836	-0.410596
Adgra2(ENSMUSG00000031486)	353	456	441	506	383	374	3.39452	4.27317	4.14158	4.79046	3.83067	3.56523	1	0.0219109
Adgra3(ENSMUSG00000029090)	3276	3599	3447	3233	3298	2842	38.2428	41.1867	39.682	37.0025	38.6577	32.818	0.949981	-0.132504
Adgrb1(ENSMUSG00000034730)	47	32	59	33	51	60	0.625778	0.424995	0.749354	0.422687	0.679437	1.0475	1	0.0643894
Adgrb2(ENSMUSG00000028782)	36	33	55	93	71	120	0.36735	0.341141	0.550434	0.914523	0.712731	1.16051	0.0445051	1.1996
Adgrb3(ENSMUSG00000033569)	39	33	33	39	20	30	0.519911	0.330484	0.378961	0.531278	0.310262	0.392518	0.988258	-0.233331
Adgrd1(ENSMUSG00000044017)	69	103	69	149	89	65	0.737499	1.09407	0.758751	1.48409	0.903918	0.650299	0.95666	0.338974
Adgre1(ENSMUSG00000004730)	65	86	85	103	105	89	1.19653	1.52469	1.43875	1.79891	1.7505	1.46642	0.911387	0.338867
Adgre5(ENSMUSG00000002885)	1065	1038	878	1002	765	827	19.2818	18.6215	15.7872	18.0704	14.0812	14.7761	0.856517	-0.193932
Adgrf1(ENSMUSG00000041293)	232	138	315	259	193	124	2.25182	1.41644	3.32299	2.73665	1.84504	1.31145	0.985262	-0.251012
Adgrf5(ENSMUSG00000056492)	338	356	358	404	289	326	1.81606	1.9127	1.91915	2.16699	1.52839	1.72524	1	-0.0398436
Adgrg1(ENSMUSG00000031785)	1235	1123	1168	1023	962	935	19.0895	17.2652	18.1126	15.8254	15.3804	14.7569	0.675995	-0.266554
Adgrg3(ENSMUSG00000060470)	30	41	43	33	39	32	0.598043	0.821685	0.895754	0.587726	0.875348	0.666668	0.999432	-0.125313
Adgrg6(ENSMUSG00000039116)	246	186	149	176	115	119	1.81516	1.34292	1.12955	1.29514	0.82513	0.884929	0.642774	-0.497726
Adgrg7(ENSMUSG00000022755)	13157	16657	18832	11824	14615	15294	194.543	261.291	294.365	188.055	214.423	243.933	0.856517	-0.214092
Adgrl1(ENSMUSG00000013033)	273	305	258	406	277	232	1.95002	2.45822	1.80904	2.59026	1.91833	1.66203	0.987427	0.136819
Adgrl2(ENSMUSG00000028184)	1176	2667	843	1659	1344	1697	12.9511	23.9794	8.53709	15.9356	11.916	17.1081	1	0.0210198
Adgrl3(ENSMUSG00000037605)	46	64	64	74	52	44	0.44989	1.06814	1.13979	1.11422	0.505837	0.383034	1	-0.0269403
Adgrl4(ENSMUSG00000039167)	124	99	116	101	131	89	3.27848	1.4521	2.53885	1.48892	3.17892	1.65895	1	-0.074568
Adh1(ENSMUSG00000074207)	21714	18832	27224	14635	15827	13558	940.363	800.966	1178.23	614.439	679.129	556.809	0.0731169	-0.618876
Adh5(ENSMUSG00000028138)	1170	1160	1030	1366	1373	1303	42.9572	42.0492	38.1857	48.9609	49.0925	44.7993	0.64301	0.273361
Adi1(ENSMUSG00000020629)	609	543	546	506	482	463	21.8374	19.5125	19.9196	18.5521	16.8497	16.2224	0.85534	-0.221205
Adipoq(ENSMUSG00000022878)	0	27	0	34	1	68	0	1.25194	0	1.95392	0.0465142	3.02791	0.82651	1.9697
Adipor1(ENSMUSG00000026457)	3830	4587	3977	4543	4069	3957	69.8767	83.533	72.6539	82.6068	74.3843	71.1892	1	0.0278269
Adipor2(ENSMUSG00000030168)	3024	3746	3249	3276	3340	3412	41.2902	51.9169	44.7153	46.3036	45.2239	46.9335	1	0.00940264
Adk(ENSMUSG00000039197)	2951	3114	3214	4203	4595	4641	117.067	123.022	128.975	168.162	180.062	179.94	0.0307744	0.540939
Adm(ENSMUSG00000030790)	48	103	66	90	74	53	2.22212	4.6963	3.02175	3.92409	3.4081	2.34427	1	0.0111871
Adnp(ENSMUSG00000051149)	2857	2811	2464	2647	2562	2921	32.2716	32.4	27.2505	29.7486	27.6094	32.8667	1	0.00679605
Adnp2(ENSMUSG00000053950)	735	711	470	638	727	723	8.03772	7.62688	5.03224	7.09163	7.9222	7.97299	0.970906	0.132339
Ado(ENSMUSG00000057134)	309	269	260	270	316	319	4.23153	3.72646	3.59864	3.76922	4.36734	4.4436	0.988258	0.117118
Adora1(ENSMUSG00000042429)	21	35	40	20	27	50	0.205905	0.374784	0.426545	0.250131	0.325038	0.51997	1	0.0244499
Adora3(ENSMUSG00000000562)	56	42	35	20	20	39	0.732533	0.778332	0.747136	0.498915	0.630923	0.741055	0.618274	-0.744044
Adpgk(ENSMUSG00000025236)	491	383	367	468	456	457	6.64922	5.61855	5.15558	6.566	6.3313	5.97606	0.954704	0.159532
Adprh(ENSMUSG00000002844)	600	767	609	881	844	820	24.0988	29.9718	24.1989	34.3316	34.6738	31.4668	0.370575	0.373591
Adprhl2(ENSMUSG00000042558)	324	307	306	451	440	550	11.2813	10.4039	10.4589	15.0437	15.7227	17.9118	0.0645376	0.627537
Adprm(ENSMUSG00000020910)	285	477	398	374	383	413	10.4959	17.1715	15.7074	14.2857	14.2952	14.0466	1	0.0221446
Adrb2(ENSMUSG00000045730)	98	87	63	108	66	88	2.78624	2.63706	1.65128	2.86482	1.93988	2.63511	0.999586	0.0861668
Adrb3(ENSMUSG00000031489)	9	10	10	42	37	22	0.344779	0.274858	0.255183	1.34945	1.09166	0.494856	0.0139246	1.80565
Adrm1(ENSMUSG00000039041)	872	1100	712	1094	1013	1102	32.5943	39.9221	25.9931	38.9695	39.3107	38.7482	0.681376	0.267463
Adsl(ENSMUSG00000022407)	736	727	623	665	664	668	19.8576	20.2537	18.3058	18.6678	18.6373	17.4185	0.999128	-0.0558708
Adss(ENSMUSG00000015961)	2188	2269	2246	2070	2042	2155	43.5894	45.814	46.2592	46.2018	40.1036	45.7268	0.983033	-0.0904105
Adtrp(ENSMUSG00000058022)	421	593	834	390	578	515	22.8923	36.4581	49.257	21.4265	35.5853	28.9497	0.92851	-0.311546
Aebp1(ENSMUSG00000020473)	274	416	399	495	213	302	4.63525	5.40696	5.7389	6.02338	3.28605	3.91134	0.999432	-0.101302
Aebp2(ENSMUSG00000030232)	1586	1591	1468	1783	1661	1681	21.5923	24.0108	21.2052	24.4327	23.9561	21.3307	0.926634	0.1485
Aen(ENSMUSG00000030609)	333	332	283	1558	1608	2026	7.01639	7.27302	5.7597	38.8136	31.533	43.2021	1.337e-23	2.46105
Aes(ENSMUSG00000054452)	6066	7518	6184	7169	6409	7195	248.354	298.09	246.476	275.626	268.897	270.146	0.990077	0.0799275
Afap1(ENSMUSG00000029094)	598	395	413	544	506	395	4.51516	3.1504	3.10295	4.12609	3.85554	2.97684	1	0.0429952
Afap1l1(ENSMUSG00000033032)	258	240	368	350	331	286	4.98845	4.02562	4.93326	4.91488	4.75703	3.94404	0.964781	0.162452
Afap1l2(ENSMUSG00000025083)	128	230	119	88	118	94	1.6182	2.80415	1.75705	1.0447	1.47899	1.63227	0.605985	-0.656314
Afdn(ENSMUSG00000068036)	7661	8683	7561	8669	8798	7031	37.6097	46.9592	38.2525	44.8364	43.6911	34.7152	0.999432	0.0424604
Aff1(ENSMUSG00000029313)	2417	3390	3208	3378	3090	2466	14.1285	19.5038	18.4378	19.4678	18.1145	14.0695	1	-0.00566294
Aff3(ENSMUSG00000037138)	71	44	99	47	25	25	0.601218	0.353621	0.787753	0.435123	0.208584	0.507891	0.310329	-1.14213
Aff4(ENSMUSG00000049470)	4524	5400	5021	4561	5077	3911	23.6496	28.2704	26.5274	24.0096	26.0792	20.589	0.948757	-0.134413
Afg3l2(ENSMUSG00000024527)	3957	4846	4236	4093	4371	4247	63.1827	76.7031	67.6267	63.4166	68.9354	64.9715	1	-0.0287786
Afm(ENSMUSG00000029369)	21	34	24	6	10	4	0.600099	0.905805	0.68384	0.190588	0.287086	0.13949	0.00974832	-1.97246
Afmid(ENSMUSG00000017718)	2997	3332	3089	3145	2831	2976	132.979	146.689	140.744	139.528	132.211	129.118	0.993865	-0.0661161
Aftph(ENSMUSG00000049659)	2351	2927	2654	2929	2994	2664	28.7539	36.5705	32.4512	35.4983	35.0723	31.8978	0.961165	0.122029
Aga(ENSMUSG00000031521)	439	372	384	491	511	524	22.4209	19.7404	20.7284	25.0494	26.5061	25.2162	0.550526	0.358293
Agap1(ENSMUSG00000055013)	1604	1970	1576	1966	1849	1890	9.90178	12.3914	9.88276	12.3688	11.837	11.6101	0.914531	0.156018
Agap2(ENSMUSG00000025422)	60	28	53	50	39	35	0.597829	0.26859	0.505753	0.480379	0.398589	0.343621	0.993865	-0.185483
Agap3(ENSMUSG00000023353)	721	693	725	917	799	634	14.9191	12.526	14.1184	18.2583	15.8739	12.6191	0.951642	0.140848
Agbl3(ENSMUSG00000038836)	63	40	55	42	43	43	3.31354	1.92027	2.01933	1.41726	1.58426	1.20074	0.967177	-0.300809
Agbl5(ENSMUSG00000029165)	169	134	173	220	174	185	4.71418	2.94121	3.8794	5.86554	3.53953	4.51733	0.89268	0.286372
Agfg1(ENSMUSG00000026159)	1307	1744	1405	1437	1621	1163	28.0217	34.3145	32.2934	38.7022	36.381	25.2051	0.993865	-0.0699251
Agfg2(ENSMUSG00000029722)	930	954	760	938	896	867	17.1429	17.5544	13.9935	17.6943	17.9925	16.275	1	0.0381722
Aggf1(ENSMUSG00000021681)	1120	1210	1139	1285	1410	1337	15.7801	16.9868	16.025	17.6612	19.5819	18.3054	0.784374	0.223981
Agk(ENSMUSG00000029916)	257	225	194	219	214	199	5.40704	4.71384	3.84561	4.61775	4.41343	3.99533	0.99743	-0.0909155
Agl(ENSMUSG00000033400)	1019	1087	1083	1003	934	922	7.88831	8.50261	8.43507	7.94559	7.15863	7.21728	0.929935	-0.151152
Agmo(ENSMUSG00000050103)	323	343	292	252	200	231	8.19898	9.1381	7.7761	6.78264	5.21782	6.91911	0.424072	-0.480831
Ago1(ENSMUSG00000041530)	1351	1312	1247	1252	1195	1101	9.62461	9.0952	8.78116	8.69751	8.23477	7.7462	0.952981	-0.134008
Ago2(ENSMUSG00000036698)	2459	3231	2613	2689	2939	2565	9.644	12.9194	10.3183	10.8696	11.6248	10.2417	1	-0.0107174
Ago3(ENSMUSG00000028842)	859	789	857	651	804	690	2.97999	3.17136	3.00581	2.4717	2.75671	2.46369	0.821873	-0.2183
Ago4(ENSMUSG00000042500)	274	259	222	322	325	321	2.20584	2.18717	1.66427	2.51279	2.74475	2.53147	0.682624	0.365323
Agpat1(ENSMUSG00000034254)	2524	2679	2363	2629	2443	2326	84.4432	90.9911	77.3422	85.0253	82.5568	77.2194	1	-0.0254248
Agpat2(ENSMUSG00000026922)	1190	1604	1539	1349	1390	1215	52.1594	70.1248	66.8531	56.4653	62.0014	49.9253	0.960571	-0.12452
Agpat3(ENSMUSG00000001211)	1112	1212	1106	1195	1241	1159	32.2453	42.2016	30.7079	44.8425	42.3612	32.3777	0.993306	0.0748585
Agpat4(ENSMUSG00000023827)	1190	1553	996	1784	1746	1500	38.2696	50.9256	34.1274	55.0686	53.2866	45.1541	0.1715	0.437408
Agpat5(ENSMUSG00000031467)	979	1010	850	1004	1073	1063	21.9127	21.0138	19.322	24.4191	23.0966	23.1718	0.928364	0.152803
Agps(ENSMUSG00000042410)	1946	1921	2116	1224	1623	1494	17.0627	16.2809	18.4247	10.3513	13.3501	12.6541	0.108574	-0.456801
Agr2(ENSMUSG00000020581)	8001	8577	8291	5417	7442	8741	809.59	868.2	869.818	520.099	731.811	796.316	0.87872	-0.195583
Agr3(ENSMUSG00000036231)	21	29	19	23	31	32	0.811589	0.789051	1.35277	1.28652	1.14926	1.1285	0.97466	0.328415
Agrn(ENSMUSG00000041936)	1926	1905	2330	2860	2254	2368	14.1128	13.8432	16.7562	20.9807	17.1018	17.1434	0.570955	0.285113
Agt(ENSMUSG00000031980)	111	140	120	138	124	120	3.2145	3.95662	3.3965	3.86552	3.61301	3.34424	1	0.0500442
Agtpbp1(ENSMUSG00000021557)	328	323	274	394	285	277	4.46591	6.17246	3.30065	5.02809	2.92971	3.14832	0.999432	0.0539248
Agtr1a(ENSMUSG00000049115)	53	53	61	63	50	53	1.57037	1.60117	1.82658	1.85115	1.5059	1.56146	1	-0.00340493
Agtrap(ENSMUSG00000029007)	801	688	685	816	716	695	17.5876	12.0771	15.8079	23.3174	16.0781	15.7612	0.999432	0.0400804
Ahctf1(ENSMUSG00000026491)	1618	2001	1973	1535	1822	1691	9.66528	11.806	11.4698	9.03087	10.6555	9.70279	0.94023	-0.140242
Ahcy(ENSMUSG00000027597)	3536	3544	3701	2410	2434	2542	111.392	105.858	114.191	71.0283	75.0086	73.6125	0.0306741	-0.539414
Ahcyl1(ENSMUSG00000027893)	3692	3671	3399	3302	3471	3348	53.4124	53.3867	49.5965	48.2677	49.823	48.0423	0.988258	-0.0819168
Ahcyl2(ENSMUSG00000029772)	8861	12260	8144	7738	11869	10494	117.164	167.163	113.496	109.237	177.465	152.522	1	0.0510805
Ahdc1(ENSMUSG00000037692)	448	552	781	813	519	463	4.09318	4.94776	7.03815	7.19535	5.00863	4.10743	1	0.0152474
Ahi1(ENSMUSG00000019986)	184	182	211	177	234	221	2.68604	2.01943	3.18656	2.30797	2.98362	2.77368	0.988258	0.137185
Ahnak(ENSMUSG00000069833)	51028	59109	48351	67232	63178	61053	119.877	137.897	113.234	156.25	138.094	139.222	0.801977	0.280524
Ahnak2(ENSMUSG00000072812)	1328	1827	1964	2818	1687	2106	8.78979	10.5874	13.5708	18.6289	11.9381	12.8364	0.782078	0.375684
Ahr(ENSMUSG00000019256)	604	588	553	507	532	520	6.09415	6.047	5.65428	5.22749	5.39523	5.37516	0.948014	-0.156076
Ahsa1(ENSMUSG00000021037)	1296	1298	1174	1296	1354	1252	47.5134	46.1131	42.6651	44.6698	48.5619	42.2017	0.9975	0.0571334
Ahsa2(ENSMUSG00000020288)	688	678	609	791	828	600	11.2966	11.1269	9.83788	12.801	13.237	9.70818	0.906544	0.174197
Aida(ENSMUSG00000042901)	537	527	525	617	537	539	8.33551	8.4579	7.9061	9.91736	7.95317	8.41061	0.988258	0.0974533
Aif1(ENSMUSG00000024397)	43	31	45	31	42	29	3.16038	2.33879	3.53517	1.95767	3.01512	1.60265	0.988633	-0.219544
Aifm1(ENSMUSG00000036932)	1501	1638	1151	1210	1477	1333	33.5872	36.4812	25.8398	26.7068	32.4436	28.3878	0.986935	-0.0851849
Aifm2(ENSMUSG00000020085)	381	510	341	443	370	334	9.04478	12.0006	8.12784	10.9426	8.78599	7.87108	0.990521	-0.0939022
Aig1(ENSMUSG00000019806)	870	805	810	811	835	745	49.6649	55.844	57.1569	60.303	63.5772	47.4841	0.999432	-0.0499133
Aim1(ENSMUSG00000019866)	2311	3275	2457	2914	3166	2638	19.0899	24.6953	19.9979	21.3621	23.8811	20.07	0.960909	0.125448
Aim1l(ENSMUSG00000012123)	693	985	1058	854	909	859	5.56755	7.35675	7.79846	6.38703	8.4201	6.26635	0.999233	-0.0541294
Aim2(ENSMUSG00000037860)	1926	1958	1963	1856	2020	1951	32.067	29.5805	32.2741	24.2406	29.238	29.0205	1	0.00149174
Aimp1(ENSMUSG00000028029)	998	862	1040	878	908	864	52.0143	44.3082	54.905	43.9361	45.914	41.8912	0.964617	-0.125377
Aimp2(ENSMUSG00000029610)	356	325	292	375	318	344	20.3219	18.3606	16.8956	20.5989	18.2567	18.8548	0.993473	0.0981939
Aip(ENSMUSG00000024847)	536	540	664	558	591	582	24.0496	21.9451	27.9343	24.0391	26.2924	26.9811	1	-0.00218235
Ajuba(ENSMUSG00000022178)	43	29	62	85	96	90	0.725876	0.482592	1.01816	1.37734	1.64907	1.45992	0.134952	1.01725
Ak1(ENSMUSG00000026817)	143	140	165	340	203	180	4.32091	3.3986	4.21766	9.3387	5.30095	5.84675	0.505422	0.694577
Ak2(ENSMUSG00000028792)	2923	4356	3597	3266	3662	3088	98.5732	141.231	118.819	104.302	121.058	97.4098	0.97466	-0.109914
Ak3(ENSMUSG00000024782)	8785	11205	9180	8635	8503	9201	170.941	216.32	179.635	170.138	166.568	177.814	0.948014	-0.138652
Ak4(ENSMUSG00000028527)	154	75	113	164	113	119	3.05068	1.45916	1.5074	2.23632	1.48769	2.73373	0.97466	0.212464
Ak6(ENSMUSG00000078941)	762	897	858	753	810	821	37.895	45.7049	44.0063	38.0011	40.2369	40.118	0.993865	-0.0709066
Akap1(ENSMUSG00000018428)	2092	1957	1974	2251	2187	2132	29.148	25.5032	27.5272	32.1401	29.3664	29.4654	0.951297	0.131266
Akap10(ENSMUSG00000047804)	1216	1213	1156	1062	1207	1168	10.0635	9.48024	10.0327	8.08101	9.78802	10.102	0.999046	-0.0541301
Akap11(ENSMUSG00000022016)	1898	2085	2028	2013	2073	1987	10.4468	11.7087	11.4089	11.4855	11.1803	11.1158	1	0.0216186
Akap12(ENSMUSG00000038587)	437	504	472	601	604	427	2.58666	3.00381	2.80777	3.42686	3.57607	2.44999	0.868583	0.214394
Akap13(ENSMUSG00000066406)	6337	9803	5841	7929	7316	7906	26.1919	39.7359	24.437	32.577	28.9285	31.0991	0.996162	0.0860297
Akap17b(ENSMUSG00000059708)	33	31	46	34	29	41	0.252307	0.299555	0.358863	0.287928	0.248477	0.35951	1	-0.0764072
Akap2(ENSMUSG00000038729)	2775	3645	2638	3739	3753	3107	21.6374	28.4612	20.2408	30.7883	29.1879	23.72	0.74878	0.235528
Akap5(ENSMUSG00000021057)	18	12	26	28	23	17	0.121779	0.0861041	0.183336	0.193904	0.164285	0.119057	0.983149	0.280106
Akap6(ENSMUSG00000061603)	221	214	224	283	176	185	0.846292	0.949215	0.926072	1.03464	0.624342	0.749563	1	-0.0281038
Akap7(ENSMUSG00000039166)	890	812	857	611	767	847	25.9449	29.9243	22.2388	15.5151	17.6179	21.739	0.86452	-0.195498
Akap8(ENSMUSG00000024045)	2915	2415	2830	2818	2861	2678	28.3078	28.3531	30.6442	27.9177	28.4037	24.8708	0.999432	0.0390027
Akap9(ENSMUSG00000040407)	8650	11532	9683	8536	9654	9893	34.556	48.696	40.2857	36.0987	38.8649	43.3423	0.988258	-0.0799456
Akip1(ENSMUSG00000031023)	165	175	155	185	160	205	9.89609	10.2944	9.32059	10.8144	9.4436	11.48	0.982451	0.159534
Akirin1(ENSMUSG00000023075)	1084	1575	1412	1589	1618	1230	21.6152	31.9327	28.6918	32.3376	32.2126	24.8948	0.966655	0.132123
Akirin2(ENSMUSG00000028291)	1142	1480	1139	1074	1048	981	33.7238	41.1112	39.0994	30.6154	34.1126	28.8646	0.657293	-0.268761
Akna(ENSMUSG00000039158)	250	123	257	132	134	148	1.96824	0.969248	2.03232	1.00686	1.10245	1.17039	0.67035	-0.605076
Akr1a1(ENSMUSG00000028692)	6160	7114	6120	6698	6643	6276	267.059	304.422	264.683	286.107	289.737	259.014	1	0.0240912
Akr1b10(ENSMUSG00000061758)	222	222	222	267	254	301	5.78051	6.21835	6.28194	6.48311	7.46979	8.06313	0.818197	0.310243
Akr1b3(ENSMUSG00000001642)	1749	1830	1738	1238	1289	1098	75.1154	77.3056	73.997	51.4422	54.8893	44.8794	0.0306152	-0.546156
Akr1b7(ENSMUSG00000052131)	25	67	60	11	35	19	1.1383	2.93859	2.65748	0.48805	1.53925	0.825262	0.412138	-1.21463
Akr1b8(ENSMUSG00000029762)	549	887	549	827	1264	1065	22.6644	36.0765	22.5628	32.3651	50.7896	41.4232	0.21791	0.680459
Akr1c12(ENSMUSG00000021211)	2509	2922	2546	2466	2579	2949	112.42	132.086	113.927	110.063	111.56	125.251	1	0.0111958
Akr1c13(ENSMUSG00000021213)	2841	3327	3100	2967	3077	3544	130.941	154.549	143.324	135.747	138.129	154.405	0.9975	0.0567562
Akr1c14(ENSMUSG00000033715)	4197	3448	5115	1995	2223	2383	87.9222	73.4661	108.363	41.5868	43.8782	48.2142	0.00341992	-0.946995
Akr1c19(ENSMUSG00000071551)	4406	4037	4662	2863	2684	3452	105.322	130.755	126.33	81.7585	74.3843	92.1665	0.0332471	-0.536584
Akr1e1(ENSMUSG00000045410)	566	605	669	610	695	623	16.9377	17.5385	19.5416	18.2889	19.456	17.4977	0.993865	0.0734203
Akr7a5(ENSMUSG00000028743)	630	622	484	664	559	583	33.4917	32.5629	25.5415	33.5867	31.1658	29.8447	0.9975	0.0642836
Akt1(ENSMUSG00000001729)	3381	4064	3304	4030	3327	3579	67.3869	78.3058	63.261	75.6773	66.5787	68.427	1	0.032929
Akt1s1(ENSMUSG00000011096)	1031	1133	932	1238	977	1095	44.3427	51.2044	40.3077	54.6256	44.637	43.8954	0.975016	0.10399
Akt2(ENSMUSG00000004056)	970	1085	1051	1342	1142	1018	16.1187	17.761	18.2929	21.4159	19.4062	16.3574	0.881236	0.179514
Akt3(ENSMUSG00000019699)	406	269	421	315	268	261	3.97428	2.80961	3.97063	3.251	2.35281	2.41799	0.687257	-0.374778
Aktip(ENSMUSG00000031667)	804	758	866	693	727	738	22.4107	20.3954	23.8859	19.7293	19.3704	20.0963	0.919092	-0.164582
Alad(ENSMUSG00000028393)	672	675	712	833	794	859	30.5987	32.3864	30.5116	38.3296	36.925	38.914	0.673359	0.278029
Alas1(ENSMUSG00000032786)	1289	1756	1482	1345	1447	1234	63.005	103.198	73.9105	58.4913	68.5975	59.3581	0.906544	-0.160847
Alcam(ENSMUSG00000022636)	2088	1802	1839	1891	1924	1901	29.5222	33.5187	30.074	32.303	30.0086	31.7864	1	0.00227704
Aldh16a1(ENSMUSG00000007833)	1055	1181	1002	986	998	1101	19.014	22.1011	18.0779	17.2248	19.1532	19.9299	0.995203	-0.0618989
Aldh18a1(ENSMUSG00000025007)	606	632	511	568	464	546	10.1297	9.24896	7.76345	8.12951	6.8742	8.76713	0.960909	-0.140852
Aldh1a1(ENSMUSG00000053279)	1125	1498	1059	1361	1848	1812	29.6755	39.3188	27.9442	36.0061	47.8862	46.6889	0.284513	0.457455
Aldh1a3(ENSMUSG00000015134)	237	330	192	189	136	217	3.8869	4.95184	3.37045	2.69109	2.31022	3.29916	0.661448	-0.474541
Aldh1a7(ENSMUSG00000024747)	734	790	609	276	356	386	19.5153	21.0213	16.3108	7.30914	9.25159	9.89993	5.12851e-06	-1.05854
Aldh1b1(ENSMUSG00000035561)	3836	3279	4010	1982	2506	2044	86.0867	74.1781	90.9036	43.1712	59.5058	46.3693	0.000254703	-0.763639
Aldh1l1(ENSMUSG00000030088)	4408	4527	3546	3196	3388	3225	71.2055	68.9115	57.1792	47.9232	54.3884	48.6133	0.386122	-0.339916
Aldh1l2(ENSMUSG00000020256)	42	42	52	48	52	33	0.336978	0.335319	0.414631	0.389905	0.414728	0.266188	1	-0.0278684
Aldh2(ENSMUSG00000029455)	18462	22178	18942	19900	21318	22258	651.281	792.273	682.512	701.78	792.833	793.788	0.986567	0.0995302
Aldh3a2(ENSMUSG00000010025)	2198	2262	2031	1913	2077	2047	40.3032	41.6448	37.1451	35.1803	38.4178	37.5986	0.97748	-0.0975075
Aldh3b1(ENSMUSG00000024885)	72	100	129	130	123	187	2.1154	2.84466	3.73933	3.72709	3.91408	5.42146	0.576825	0.554721
Aldh3b2(ENSMUSG00000075296)	132	134	154	34	80	57	3.42447	4.19134	4.3301	1.0923	2.36196	1.91646	0.00784772	-1.29024
Aldh4a1(ENSMUSG00000028737)	743	826	743	1347	1297	1320	11.5762	12.6112	11.3962	20.5878	20.6674	19.9569	0.000266473	0.785121
Aldh5a1(ENSMUSG00000035936)	537	573	520	414	463	409	5.17677	5.57519	5.0536	4.07112	4.46204	3.977	0.595714	-0.334971
Aldh6a1(ENSMUSG00000021238)	966	883	1020	852	886	883	16.4536	15.2366	17.701	14.7532	14.8132	15.1208	0.963836	-0.125181
Aldh7a1(ENSMUSG00000053644)	390	415	389	523	475	511	9.18217	9.646	9.92035	13.8281	12.0519	11.3943	0.593554	0.344703
Aldh9a1(ENSMUSG00000026687)	1401	1452	1173	933	962	950	27.3092	28.4027	22.969	18.338	18.9443	18.4697	0.0758346	-0.493345
Aldoa(ENSMUSG00000030695)	21347	25218	18817	23799	19614	19545	888.56	1018.36	769.502	958.386	822.255	771.14	0.999432	-0.0462764
Aldob(ENSMUSG00000028307)	1665	1728	1962	701	1219	1158	45.2568	46.4608	53.1962	18.6589	32.6404	30.3303	0.00309302	-0.792324
Aldoc(ENSMUSG00000017390)	635	572	662	352	267	312	16.3455	15.3304	17.15	9.11696	7.06373	7.37065	5.44855e-05	-1.00045
Alg1(ENSMUSG00000039427)	259	294	263	298	282	315	10.1155	11.9428	10.3434	11.6838	12.2504	12.0572	0.978738	0.140941
Alg10b(ENSMUSG00000075470)	1657	1423	1344	1148	1676	1487	17.0457	14.5111	13.3443	12.3535	16.6058	15.3258	1	-0.0310767
Alg11(ENSMUSG00000063362)	632	525	541	535	654	695	6.70354	6.84632	5.8563	5.91021	6.83581	9.06085	0.945196	0.1558
Alg12(ENSMUSG00000035845)	454	349	452	405	409	462	10.7894	8.68392	9.97056	8.80436	8.98564	9.87079	1	0.0281928
Alg13(ENSMUSG00000041718)	258	250	236	173	265	232	3.36056	2.38335	4.25643	2.44715	2.12445	3.34785	0.980925	-0.144279
Alg14(ENSMUSG00000039887)	255	236	275	205	220	253	19.1654	16.9567	18.3793	14.8483	17.4587	16.9227	0.97351	-0.170398
Alg2(ENSMUSG00000039740)	648	822	675	865	970	1092	11.2503	14.457	11.7934	14.9237	15.9439	18.9205	0.150438	0.457374
Alg3(ENSMUSG00000033809)	192	211	133	179	192	232	11.1148	11.9839	7.63131	10.1896	11.42	13.3962	0.97466	0.179547
Alg5(ENSMUSG00000036632)	603	676	602	704	572	683	30.3777	38.0725	31.4389	44.7495	30.0032	35.1109	0.996458	0.0660753
Alg6(ENSMUSG00000073792)	378	331	427	182	281	240	8.49766	8.00913	11.1074	4.61929	6.2297	6.11341	0.0670582	-0.687552
Alg8(ENSMUSG00000035704)	290	217	280	203	222	254	6.83134	6.06688	7.42048	5.53972	5.72962	6.27955	0.948014	-0.208611
Alg9(ENSMUSG00000032059)	580	595	524	738	715	665	13.6054	13.1059	11.4825	16.3397	16.5728	16.0192	0.557017	0.324858
Alk(ENSMUSG00000055471)	22	27	14	30	16	22	0.170967	0.180235	0.0957685	0.244499	0.127899	0.197528	1	0.120229
Alkbh1(ENSMUSG00000079036)	232	171	227	268	296	263	3.21924	8.61652	3.46848	7.67733	8.60687	9.86592	0.667844	0.396098
Alkbh2(ENSMUSG00000044339)	42	31	46	79	82	54	4.42181	2.56252	3.80625	5.99907	7.97568	4.10617	0.35001	0.855665
Alkbh3(ENSMUSG00000040174)	336	468	314	448	440	376	16.0047	21.8759	14.5565	20.403	21.5494	15.0844	0.933547	0.186674
Alkbh4(ENSMUSG00000039754)	142	137	141	145	146	176	6.17807	5.273	4.94356	7.35137	7.15357	6.71429	0.986567	0.159506
Alkbh5(ENSMUSG00000042650)	3046	3482	2944	3440	3237	3209	32.564	39.5538	33.8975	41.7662	37.0134	37.3667	0.993865	0.0693751
Alkbh6(ENSMUSG00000042831)	305	361	309	425	436	382	20.4431	23.8216	20.4988	27.6029	29.1462	25.2849	0.622644	0.357978
Alkbh7(ENSMUSG00000002661)	244	249	295	221	262	232	21.6435	21.1542	26.2169	18.6153	23.314	18.8772	0.985514	-0.134752
Alkbh8(ENSMUSG00000025899)	648	458	566	431	559	527	5.2204	4.74012	5.1479	3.65771	4.61313	4.69516	0.970752	-0.136222
Alms1(ENSMUSG00000063810)	299	272	286	249	236	202	1.69698	1.40722	1.4856	1.38783	1.31448	1.24092	0.808809	-0.313803
Alox15(ENSMUSG00000018924)	23	24	12	27	34	25	0.54961	0.547885	0.41117	0.62399	0.820271	0.574844	0.856517	0.55301
Alox5(ENSMUSG00000025701)	22	23	31	36	45	37	0.438618	0.436663	0.683538	0.682427	0.881119	0.706596	0.756216	0.639499
Alox5ap(ENSMUSG00000060063)	34	40	67	32	28	21	2.94073	3.10941	4.62382	2.63075	2.01249	1.56542	0.550526	-0.796695
Alpk1(ENSMUSG00000028028)	1073	804	1165	835	1040	922	9.04775	6.93572	9.87525	7.11845	8.98836	8.11002	0.978738	-0.117727
Als2(ENSMUSG00000026024)	328	365	416	396	408	429	2.41925	2.95143	3.02072	2.93532	3.42453	3.49914	0.960571	0.159119
Als2cl(ENSMUSG00000044037)	886	884	746	1192	1244	1091	9.09517	8.25707	6.93719	11.2744	11.9453	11.7849	0.0782001	0.494228
Als2cr12(ENSMUSG00000047528)	91	64	104	55	67	63	1.72444	1.27206	2.17017	1.30741	1.27512	1.17041	0.80375	-0.482674
Alyref(ENSMUSG00000025134)	1085	1191	962	1234	1138	1038	15.1312	17.561	13.7796	17.1425	15.5232	15.0173	0.988258	0.0821365
Alyref2(ENSMUSG00000060244)	92	112	78	127	85	122	4.39988	5.2476	3.73333	5.69268	4.12656	5.48074	0.961427	0.253358
Amacr(ENSMUSG00000022244)	183	156	150	157	164	176	5.80981	5.65832	5.49364	5.81966	5.75308	7.00835	1	0.0294337
Ambp(ENSMUSG00000028356)	205	98	171	73	83	56	4.42427	2.17935	3.74316	1.60501	1.82891	1.14986	0.134364	-1.1605
Ambra1(ENSMUSG00000040506)	1106	1274	1091	1381	1450	1325	10.3943	11.7324	10.04	12.7442	13.6734	12.1254	0.665818	0.26748
Amd1(ENSMUSG00000075232)	1979	2467	1895	1816	2797	2699	34.3172	43.4754	33.568	32.5495	47.4357	47.5026	0.912432	0.214916
Amd2(ENSMUSG00000063953)	21	200	254	24	33	40	0.381793	3.53752	4.51965	0.446884	0.569561	0.718702	0.446851	-2.28136
Amdhd2(ENSMUSG00000036820)	574	625	713	952	655	752	25.7247	27.8773	31.876	41.7548	31.1424	32.3268	0.667856	0.308633
Amer1(ENSMUSG00000050332)	317	259	323	328	254	304	1.7829	1.46089	1.82334	1.85453	1.38799	1.6893	1	-0.0167152
Amfr(ENSMUSG00000031751)	3635	4107	3589	4283	4076	3965	55.7929	61.6107	54.0963	65.0613	62.5963	59.9553	0.95644	0.1286
Amigo1(ENSMUSG00000050947)	295	247	253	427	282	309	3.05612	2.69349	3.30704	6.17975	3.78407	3.63102	0.674275	0.361512
Amigo2(ENSMUSG00000048218)	85	60	83	83	86	97	1.71588	1.20692	1.69504	1.6829	1.79072	1.94757	0.97466	0.226057
Amigo3(ENSMUSG00000032593)	107	141	98	127	172	110	2.60696	3.39839	2.37256	3.06053	4.3523	2.66204	0.956179	0.250379
Ammecr1(ENSMUSG00000042225)	489	364	453	381	396	334	5.30421	4.06862	5.056	4.30254	4.18234	3.72333	0.875876	-0.229624
Ammecr1l(ENSMUSG00000041915)	1273	1309	1512	1246	1390	1229	12.8132	12.6437	14.6134	12.1448	13.3593	12.5289	0.990521	-0.0774822
Amn1(ENSMUSG00000068250)	304	275	310	275	397	282	12.5713	10.2057	12.936	9.94443	14.3901	11.9853	0.989839	0.106919
Amot(ENSMUSG00000041688)	656	508	570	432	483	430	5.09986	3.99109	4.49785	3.30683	3.49685	3.33815	0.504502	-0.361936
Amotl1(ENSMUSG00000013076)	549	491	515	646	519	453	2.85724	2.51918	2.86271	3.32554	2.69686	2.34448	0.998122	0.0621502
Amotl2(ENSMUSG00000032531)	370	444	353	587	865	421	4.78855	5.8125	4.93591	7.30098	12.5899	5.70252	0.525769	0.690021
Ampd2(ENSMUSG00000027889)	552	452	488	619	580	580	7.96983	6.49777	6.99836	8.79958	8.71717	8.25439	0.775402	0.258751
Ampd3(ENSMUSG00000005686)	923	940	1218	959	1010	1023	12.6854	12.6508	16.8206	13.9916	14.6196	13.9436	1	-0.037184
Amph(ENSMUSG00000021314)	61	23	41	48	31	49	0.985307	0.363918	0.657325	0.759803	0.50511	0.788655	1	0.0345872
Amt(ENSMUSG00000032607)	349	292	319	341	282	306	7.78984	7.06177	6.88562	7.37627	6.52594	7.19686	1	-0.0424301
Amy1(ENSMUSG00000074264)	514	347	492	378	459	491	8.67681	6.92859	8.51579	7.20669	8.14894	9.15955	1	-0.0233689
Amz2(ENSMUSG00000020610)	609	564	512	560	506	560	12.5019	11.6427	11.2106	12.0233	10.7689	12.2317	0.999432	-0.0449333
Anapc1(ENSMUSG00000014355)	2344	2521	2304	2197	2387	2189	17.2254	19.0275	17.2409	15.6958	17.2568	16.0125	0.990521	-0.0749317
Anapc10(ENSMUSG00000036977)	155	172	192	131	175	174	11.56	10.4345	12.6355	7.59276	11.4122	7.95044	0.996162	-0.106072
Anapc11(ENSMUSG00000025135)	292	351	265	337	271	328	19.3238	23.8417	16.7262	21.7058	20.3905	20.9833	1	0.0524901
Anapc13(ENSMUSG00000035048)	337	293	339	418	350	461	56.2131	48.8887	63.3484	56.6931	65.8073	65.1466	0.645887	0.348231
Anapc15(ENSMUSG00000030649)	113	113	115	114	113	105	6.56953	6.41487	6.65838	7.51154	6.07152	6.08822	1	-0.0325623
Anapc16(ENSMUSG00000020107)	1004	976	960	914	911	955	28.9099	34.5995	34.7179	30.4387	28.3268	35.9501	0.993865	-0.074359
Anapc2(ENSMUSG00000026965)	1871	2047	1771	2673	2376	2217	32.2032	34.4719	29.9373	44.8647	40.6871	36.9006	0.321152	0.360069
Anapc4(ENSMUSG00000029176)	1111	1000	1119	1014	1173	1118	16.6117	16.2358	16.4004	15.3146	16.6531	16.7395	0.999432	0.038547
Anapc5(ENSMUSG00000029472)	2600	2617	2457	2371	1976	1931	56.8069	57.2476	53.5188	50.9873	43.8184	41.8068	0.584083	-0.283414
Anapc7(ENSMUSG00000029466)	733	649	717	651	651	719	13.6482	11.9689	13.2488	11.9364	12.0851	12.9417	0.999432	-0.0491136
Ang(ENSMUSG00000072115)	1162	1416	1173	1499	1760	1586	47.3631	59.0289	49.9531	62.0197	73.0666	64.1472	0.287202	0.377462
Ang4(ENSMUSG00000060615)	31	15	186	33	120	118	3.72541	1.84044	22.5961	3.62738	13.6042	12.1323	1	0.21991
Angel1(ENSMUSG00000021257)	233	249	174	256	261	342	3.19856	3.38949	2.35858	3.57901	3.66903	4.63659	0.660938	0.398067
Angel2(ENSMUSG00000026634)	1613	1493	1467	1302	1361	1362	22.5279	23.5022	22.2394	19.263	18.9716	19.295	0.87872	-0.17802
Angpt1(ENSMUSG00000022309)	35	40	58	46	46	23	0.489087	0.508091	0.773285	0.557566	0.580845	0.321927	0.990521	-0.20652
Angpt2(ENSMUSG00000031465)	57	49	31	49	16	33	0.750112	0.634181	0.400466	0.644181	0.213712	0.431036	0.892405	-0.476364
Angptl1(ENSMUSG00000033544)	26	78	36	49	26	33	0.49598	1.63362	1.02266	0.918511	0.478916	0.680323	0.975133	-0.359249
Angptl2(ENSMUSG00000004105)	388	313	341	389	270	257	6.05592	4.75888	5.18688	6.0941	4.28084	4.05652	0.952981	-0.181808
Angptl4(ENSMUSG00000002289)	17	22	30	35	11	34	0.307964	0.397647	0.541186	0.631517	0.202082	0.619966	0.993865	0.219258
Angptl6(ENSMUSG00000038742)	18	26	34	35	30	15	0.775067	1.11508	1.48753	1.6374	1.95229	0.905971	1	0.0409016
Angptl7(ENSMUSG00000028989)	412	318	384	224	158	117	8.98739	6.87449	8.17923	4.59243	3.34911	2.41849	0.000184302	-1.15567
Ank(ENSMUSG00000022265)	1281	1534	1374	924	1170	790	25.5723	31.2584	28.0075	21.5244	22.7918	15.5876	0.0431837	-0.531314
Ank1(ENSMUSG00000031543)	238	245	182	317	135	121	4.78031	4.60505	3.59447	6.28746	2.57026	2.14958	0.991902	-0.208834
Ank2(ENSMUSG00000032826)	298	339	348	385	340	373	1.55265	3.33829	2.16229	2.24209	2.04015	3.48829	0.961052	0.163381
Ank3(ENSMUSG00000069601)	1458	1755	2486	1644	1972	1750	13.0954	15.2661	22.1131	14.2201	16.5988	15.8111	0.999128	-0.0818193
Ankdd1b(ENSMUSG00000047117)	314	443	316	147	125	162	4.08182	5.49263	4.19921	1.89134	1.73688	2.13724	2.50273e-05	-1.29583
Ankfy1(ENSMUSG00000020790)	2553	2699	2540	2713	2866	2693	16.5354	17.6467	16.5729	17.9173	18.4119	17.5529	0.980925	0.0930632
Ankhd1(ENSMUSG00000024483)	3967	4036	4165	3583	3791	3978	170.247	153.755	202.052	117.178	154.858	169.55	0.980925	-0.0937112
Ankib1(ENSMUSG00000040351)	1267	1381	1317	1507	1554	1339	9.82191	10.7272	10.2449	11.7802	11.9349	10.3834	0.913298	0.156826
Ankle1(ENSMUSG00000046295)	75	73	109	47	64	44	1.27719	1.72522	2.26427	1.20091	1.51963	0.942128	0.483677	-0.725783
Ankle2(ENSMUSG00000029501)	748	893	798	835	903	768	6.63014	7.96984	7.14408	7.90651	8.21725	7.10282	0.999432	0.0465517
Ankmy2(ENSMUSG00000036188)	718	725	695	789	764	803	15.0051	15.0294	14.6024	16.221	15.4724	16.2316	0.947867	0.146704
Ankra2(ENSMUSG00000021661)	528	530	593	480	508	578	13.1898	14.0423	15.0108	11.5362	13.0784	15.3957	0.996162	-0.0701082
Ankrd10(ENSMUSG00000031508)	6952	6400	6118	5525	6928	6337	50.2594	53.9983	43.797	45.1304	48.0388	45.2641	0.999432	-0.0449417
Ankrd12(ENSMUSG00000034647)	3733	3169	3865	3378	3344	3040	33.9793	34.265	34.1623	35.2809	32.6751	29.8519	0.948014	-0.136992
Ankrd13a(ENSMUSG00000041870)	4866	5918	4712	4658	4390	4476	66.7772	80.0123	63.5127	62.0483	62.4845	61.9294	0.855459	-0.188034
Ankrd13b(ENSMUSG00000037907)	215	166	171	388	262	296	3.59919	3.31338	2.82468	6.48441	4.77413	5.13093	0.0440143	0.781696
Ankrd13c(ENSMUSG00000039988)	1287	1309	1309	1164	1289	1171	19.7977	18.8974	19.9793	17.9852	19.0058	18.5266	0.975906	-0.101402
Ankrd13d(ENSMUSG00000005986)	1609	1887	1586	2063	1902	1954	28.3243	33.2687	26.9857	35.8897	34.1258	33.7028	0.772791	0.227812
Ankrd16(ENSMUSG00000047909)	1257	1035	1153	1114	1214	1173	14.7943	13.0457	13.9632	14.3845	15.1157	14.8554	1	0.0282675
Ankrd17(ENSMUSG00000055204)	3691	4632	3425	3714	3708	3055	20.6115	26.0155	19.1722	21.2151	20.5601	17.3163	0.908473	-0.156686
Ankrd22(ENSMUSG00000024774)	307	458	271	250	233	211	10.4936	15.7589	9.40435	8.66312	7.86983	7.15901	0.376201	-0.567354
Ankrd23(ENSMUSG00000067653)	198	191	218	256	243	210	3.01364	3.27645	3.40644	3.74939	4.19862	3.52752	0.931231	0.229121
Ankrd24(ENSMUSG00000054708)	280	204	261	320	293	295	4.04585	3.59567	3.25316	4.17924	4.91775	3.84353	0.827295	0.289088
Ankrd26(ENSMUSG00000007827)	326	233	346	240	366	337	2.51814	1.92807	2.61446	1.77622	2.75174	2.55393	0.999432	0.0628836
Ankrd27(ENSMUSG00000034867)	677	674	715	755	796	626	7.97834	8.36455	8.31828	8.69226	9.3739	7.44576	0.990521	0.0810266
Ankrd28(ENSMUSG00000014496)	1589	2016	1604	1618	1855	1619	12.7065	16.2776	12.8927	13.2068	14.6637	13.4034	1	-0.0242392
Ankrd29(ENSMUSG00000057766)	41	53	53	51	55	72	0.683913	0.939988	0.931607	0.853335	0.915607	1.19957	0.970906	0.284243
Ankrd35(ENSMUSG00000038354)	113	177	96	276	101	141	1.27689	1.9569	1.10018	3.00479	1.14749	1.54197	0.957307	0.434782
Ankrd37(ENSMUSG00000050914)	64	33	42	51	34	136	3.90918	2.54815	3.15542	3.13047	2.06644	8.16633	0.948014	0.674212
Ankrd40(ENSMUSG00000020864)	1499	1459	1354	1684	1558	1546	25.066	24.1542	22.2391	28.5958	27.863	25.6176	0.912432	0.157465
Ankrd42(ENSMUSG00000041343)	40	52	30	60	54	85	0.697827	0.90973	0.523286	1.02892	0.950141	1.43692	0.567182	0.71723
Ankrd44(ENSMUSG00000052331)	1053	1409	954	939	909	856	8.54695	10.4285	7.04289	7.21662	8.12575	6.46044	0.52528	-0.327672
Ankrd46(ENSMUSG00000048307)	658	581	654	654	606	675	15.8629	14.1275	15.9725	15.9511	14.7289	16.1482	1	0.0369517
Ankrd49(ENSMUSG00000031931)	534	536	457	408	436	446	14.7149	14.4395	11.5416	10.493	10.4907	11.7814	0.835503	-0.236028
Ankrd50(ENSMUSG00000044864)	878	1354	927	1238	1193	1121	6.4295	11.9104	7.56387	11.5868	10.3163	9.27421	0.911387	0.179332
Ankrd52(ENSMUSG00000014498)	1825	1939	1805	2092	2102	2145	10.7871	11.5578	10.8062	12.1067	12.7557	12.2973	0.840244	0.193842
Ankrd54(ENSMUSG00000033055)	255	221	256	215	181	255	7.84657	7.18575	7.75212	6.43067	6.36451	8.69312	0.97466	-0.163707
Ankrd6(ENSMUSG00000040183)	34	45	52	35	50	54	0.38127	0.476196	0.553753	0.355978	0.505999	0.559603	1	0.0928967
Ankrd61(ENSMUSG00000029607)	25	26	26	28	32	24	0.936542	0.874196	0.988678	0.983063	1.15212	0.808571	0.999432	0.13159
Ankrd9(ENSMUSG00000037904)	488	850	686	762	866	477	17.7737	33.525	26.3055	27.8896	34.0202	17.8385	1	0.0654757
Anks1(ENSMUSG00000024219)	899	1016	803	1248	1111	898	7.40692	8.33986	6.48144	9.9532	9.29408	7.24249	0.673359	0.268386
Anks1b(ENSMUSG00000058589)	19	6	22	41	32	32	0.323672	0.0884748	0.413283	0.811944	0.428467	0.557405	0.21818	1.15661
Anks3(ENSMUSG00000022515)	414	306	416	299	342	411	7.67081	5.8872	7.81728	5.42835	6.38994	7.3801	0.988258	-0.106574
Anks4b(ENSMUSG00000030909)	2114	2590	3824	2063	2343	2443	23.5257	28.8663	43.5382	23.2733	25.5067	26.9965	0.892405	-0.31119
Anks6(ENSMUSG00000066191)	53	55	62	86	59	60	0.85722	1.05829	0.729719	1.24094	1.01832	1.00543	0.967177	0.275219
Ankzf1(ENSMUSG00000026199)	514	431	535	485	424	578	9.73748	8.58819	9.54601	9.30535	7.80431	11.6273	1	0.0118022
Anln(ENSMUSG00000036777)	253	277	410	104	262	212	2.98869	3.23734	4.7425	1.25151	2.71819	2.95968	0.56672	-0.696253
Ano1(ENSMUSG00000031075)	9277	10264	9129	8168	7297	6993	117.984	139.251	119.462	112.847	89.724	88.1615	0.414634	-0.345252
Ano10(ENSMUSG00000037949)	1431	1685	1450	1501	1353	1416	30.0705	35.2108	30.5285	31.4085	28.8198	28.9414	0.984004	-0.0889467
Ano3(ENSMUSG00000074968)	4	2	6	331	358	368	0.0371524	0.0167555	0.049562	2.64381	3.41132	2.91098	5.74133e-51	6.45998
Ano6(ENSMUSG00000064210)	1522	1638	1074	1538	1023	1040	14.6113	15.1109	10.3013	14.9317	9.08311	10.2592	0.931231	-0.225647
Ano7(ENSMUSG00000034107)	520	472	756	686	887	797	6.237	6.15693	10.0347	8.75453	10.7993	9.80272	0.459227	0.442808
Ano8(ENSMUSG00000034863)	430	361	383	492	428	386	7.18776	5.97484	6.29024	7.90426	7.5448	6.24541	0.95666	0.158467
Ano9(ENSMUSG00000054662)	1644	1752	1708	1860	1838	1771	34.3301	38.4734	35.0718	40.7339	40.1529	38.1184	0.97466	0.106256
Anp32a(ENSMUSG00000032249)	1640	1554	1370	1534	1574	1441	48.1492	51.1433	39.4552	40.4853	44.1105	36.1897	1	0.00177443
Anp32b(ENSMUSG00000028333)	3055	2451	2381	2441	2384	2485	81.4877	63.5564	62.5729	61.3597	59.7967	60.4558	0.97466	-0.10411
Anp32e(ENSMUSG00000015749)	1594	1479	1391	1274	1226	1384	27.6625	27.875	24.4995	23.5942	20.8528	23.3928	0.84529	-0.194298
Anpep(ENSMUSG00000039062)	345	254	289	160	96	104	5.10273	4.14513	4.49696	2.33525	2.25676	2.927	0.000129023	-1.29903
Antxr1(ENSMUSG00000033420)	333	392	370	476	268	268	3.13028	3.60378	3.41836	4.39827	2.46644	2.46168	0.996162	-0.107532
Antxr2(ENSMUSG00000029338)	826	758	763	889	811	695	8.2376	7.70594	7.41555	9.30844	8.19999	7.30205	1	0.0345752
Anxa1(ENSMUSG00000024659)	4642	6516	4771	4868	4260	4525	154.113	215.486	162.452	161.08	137.911	144.469	0.801977	-0.212994
Anxa11(ENSMUSG00000021866)	5843	7303	4985	5385	4879	5271	150.675	184.195	133.791	144.587	137.763	137.94	0.796832	-0.213589
Anxa13(ENSMUSG00000055114)	265	167	252	168	210	210	18.0003	6.07043	12.7441	11.935	14.9254	10.5877	0.952748	-0.215281
Anxa2(ENSMUSG00000032231)	12459	15879	12515	15136	12607	14002	482.638	596.436	487.877	548.961	477.386	507.274	1	0.0397478
Anxa3(ENSMUSG00000029484)	5562	6447	6058	6726	7336	6153	128.871	152.713	140.697	157.446	167.098	148.753	0.895282	0.1691
Anxa4(ENSMUSG00000029994)	5721	6297	6004	5413	5873	5890	170.611	191.349	184.155	163.956	177.73	174.386	0.995139	-0.0622332
Anxa5(ENSMUSG00000027712)	968	789	1022	747	745	632	34.4058	26.8433	38.8611	25.0502	25.4612	23.576	0.326231	-0.384004
Anxa6(ENSMUSG00000018340)	808	906	881	993	644	568	15.3918	17.0165	16.5793	18.1048	12.0729	10.2601	0.910895	-0.229125
Anxa7(ENSMUSG00000021814)	3982	4771	4760	5550	4413	4719	77.9904	93.1695	93.1699	107.82	85.3301	90.4764	0.958502	0.126506
Anxa8(ENSMUSG00000021950)	3347	5070	6365	10522	7425	8428	95.0832	142.396	181.449	293.412	208.148	228.812	0.0416863	0.841428
Aoc1(ENSMUSG00000029811)	8872	8293	8605	9730	8953	9240	177.209	163.338	171.109	191.4	180.815	180.02	0.966108	0.121505
Aoc2(ENSMUSG00000078651)	65	59	74	86	119	55	1.42148	1.25805	1.60715	1.90673	2.60896	1.1967	0.876102	0.396689
Aoc3(ENSMUSG00000019326)	359	410	345	539	284	332	4.59143	5.12386	4.37029	7.00865	3.65087	4.14716	1	0.0590333
Aox1(ENSMUSG00000063558)	44	44	59	66	47	47	0.496078	0.502716	0.573613	0.694288	0.494387	0.454721	0.999432	0.126325
Ap1ar(ENSMUSG00000074238)	2189	2085	2041	1885	2037	1797	43.2186	41.0273	40.2668	36.7748	40.3003	35.1741	0.945451	-0.136975
Ap1b1(ENSMUSG00000009090)	2746	3133	2274	2498	2530	2586	33.1646	37.2398	27.0102	29.8311	30.9867	30.5115	0.980925	-0.0900371
Ap1g1(ENSMUSG00000031731)	2767	3145	2843	2966	3251	2833	22.2117	25.9472	24.1466	25.1541	27.007	24.3406	0.998122	0.0550618
Ap1g2(ENSMUSG00000040701)	942	917	907	728	807	789	18.587	17.7356	17.5678	13.9188	16.1259	15.0306	0.755683	-0.244815
Ap1m1(ENSMUSG00000003033)	396	369	385	352	351	359	10.6803	9.34914	10.1993	8.92103	9.80591	8.92238	0.988258	-0.109019
Ap1m2(ENSMUSG00000003309)	2103	2225	2150	2133	2362	2227	71.2694	74.8828	70.9034	68.7123	76.6065	70.4254	0.996162	0.060119
Ap1s1(ENSMUSG00000004849)	1397	1659	1286	1430	1563	1572	61.6035	81.9681	58.3711	70.1849	83.7357	74.2516	0.988258	0.0808605
Ap1s2(ENSMUSG00000031367)	337	319	369	338	369	371	7.66065	7.77793	9.04443	8.08867	7.83744	8.3601	0.996162	0.0782246
Ap1s3(ENSMUSG00000054702)	752	685	678	576	727	658	17.3095	16.4449	16.0289	14.1146	16.4781	15.6726	0.980925	-0.102953
Ap2a1(ENSMUSG00000060279)	1378	1475	1209	1597	1383	1494	24.286	25.4823	21.4667	28.5977	26.4004	26.1065	0.931888	0.146923
Ap2a2(ENSMUSG00000002957)	1706	2055	1560	1998	1918	2088	19.5133	23.4506	17.8041	22.8634	22.3346	23.8658	0.869992	0.182965
Ap2b1(ENSMUSG00000035152)	3810	4234	3434	3890	4048	3872	36.2054	40.7994	33.2729	36.8836	39.2878	36.6411	0.999432	0.0489769
Ap2m1(ENSMUSG00000022841)	4352	4968	4243	4566	4436	4424	140.177	158.61	130.331	140.207	141.449	136.569	1	-0.00697574
Ap2s1(ENSMUSG00000008036)	997	1114	990	1006	995	1076	86.9646	95.5173	87.0631	81.318	88.1001	81.9124	1	-0.00361999
Ap3b1(ENSMUSG00000021686)	2522	2677	2506	2351	2377	2305	28.8496	30.467	28.6305	26.4226	26.6512	25.8585	0.958502	-0.124794
Ap3b2(ENSMUSG00000062444)	50	53	51	66	68	65	0.636874	0.666734	0.64424	0.818616	0.862351	0.797983	0.913298	0.376549
Ap3d1(ENSMUSG00000020198)	2638	2739	2672	2840	2551	2609	26.8379	26.4011	26.2859	26.4859	26.0965	25.2105	1	-0.00235776
Ap3m1(ENSMUSG00000021824)	2986	3049	2710	2367	2572	2343	30.0025	28.4512	28.1867	22.3527	26.4241	30.704	0.673533	-0.257191
Ap3m2(ENSMUSG00000031539)	52	46	73	66	66	50	0.830283	0.727655	1.16058	0.990943	1.00875	0.772019	0.999586	0.0927146
Ap3s1(ENSMUSG00000024480)	748	772	770	714	751	745	38.7504	41.1544	45.4796	40.9869	39.411	39.3062	0.999432	-0.0447715
Ap3s2(ENSMUSG00000063801)	732	630	768	854	784	913	6.43219	5.57537	6.78834	7.60342	6.87807	7.92596	0.69814	0.265093
Ap4b1(ENSMUSG00000032952)	414	485	583	378	538	523	8.21038	10.0831	11.8228	7.6728	10.8171	10.2919	1	-0.0360314
Ap4e1(ENSMUSG00000001998)	563	454	576	459	570	524	6.31379	4.7108	6.22107	4.86736	5.73628	5.59496	1	-0.0322829
Ap4m1(ENSMUSG00000019518)	495	399	473	425	435	449	7.6999	5.61178	7.35841	6.25074	6.16868	6.16671	0.999432	-0.057883
Ap4s1(ENSMUSG00000020955)	232	177	202	205	143	156	17.2863	13.9042	15.5839	15.1553	10.9717	11.5288	0.906544	-0.273751
Ap5b1(ENSMUSG00000049562)	316	346	432	432	413	528	2.92383	2.59991	4.00777	4.11082	3.51999	4.70003	0.651509	0.333687
Ap5m1(ENSMUSG00000036291)	1131	976	1275	939	1234	1120	12.7434	11.7483	15.653	11.4658	14.9008	14.7135	1	-0.0338917
Ap5s1(ENSMUSG00000068264)	402	432	382	431	331	370	17.6604	19.5879	17.044	17.9051	14.971	16.3884	0.990521	-0.0962436
Ap5z1(ENSMUSG00000039623)	377	354	454	479	410	471	6.15599	6.04241	7.44652	7.97089	7.60931	8.1445	0.898611	0.203503
Apaf1(ENSMUSG00000019979)	711	666	802	1290	1332	1143	6.14412	5.97406	7.15292	12.0017	11.2212	9.72845	0.000227637	0.793755
Apba1(ENSMUSG00000024897)	96	119	137	155	112	96	0.72015	0.873815	1.01418	1.15581	0.87087	0.702029	1	0.049795
Apba2(ENSMUSG00000030519)	34	29	37	49	41	32	1.50351	0.409206	0.421623	0.646829	1.09894	0.539022	0.97466	0.290403
Apba3(ENSMUSG00000004931)	397	416	399	440	387	406	11.8633	11.8562	13.8907	13.284	14.2243	14.1584	1	0.0313848
Apbb1(ENSMUSG00000037032)	126	140	154	215	143	183	3.13959	3.03698	2.98207	4.69565	2.99247	3.69498	0.80828	0.371259
Apbb1ip(ENSMUSG00000026786)	100	52	61	36	32	38	2.0502	1.09887	1.14786	0.683881	0.599584	0.736432	0.241104	-1.00389
Apbb2(ENSMUSG00000029207)	638	848	485	728	606	521	6.28445	8.90938	4.22599	6.25928	7.02201	4.38442	0.999128	-0.0776338
Apc(ENSMUSG00000005871)	4255	5302	4327	4473	4642	4388	15.8915	20.1849	16.6634	17.0311	17.1621	16.3657	1	-0.0318236
Apc2(ENSMUSG00000020135)	45	44	57	85	40	45	0.250347	0.238177	0.304999	0.45749	0.235904	0.249304	0.985514	0.223151
Apcdd1(ENSMUSG00000071847)	36	41	35	63	21	23	0.623967	0.75639	0.681254	1.13056	0.422777	0.438069	1	-0.0601993
Apeh(ENSMUSG00000032590)	1157	1240	1063	1302	1362	1346	28.5007	29.6729	25.1385	32.6118	33.0572	30.2266	0.795587	0.220298
Apex1(ENSMUSG00000035960)	232	264	260	284	227	264	20.4593	18.3648	21.5793	21.9136	16.9536	15.5111	1	0.0426879
Apex2(ENSMUSG00000025269)	112	127	105	98	141	129	1.74679	2.28922	1.74747	1.79995	2.00316	1.96207	0.999128	0.105579
Aph1a(ENSMUSG00000015750)	4009	4719	4391	4391	3987	4218	115.486	134.815	123.925	125.603	118.399	120.202	0.999046	-0.0513347
Aph1b(ENSMUSG00000032375)	321	359	332	332	345	279	4.29464	4.22732	4.52406	4.44041	4.76382	4.00585	0.998122	-0.0753325
Aph1c(ENSMUSG00000053040)	51	42	52	43	25	31	0.972071	1.11522	0.730069	0.557905	0.338687	0.361483	0.815345	-0.546699
Api5(ENSMUSG00000027193)	2888	3214	2608	2709	2835	2762	40.8008	46.1395	37.595	39.0028	39.2672	39.1234	0.995139	-0.0606216
Apip(ENSMUSG00000010911)	99	100	96	98	100	134	8.27367	8.31445	8.2109	7.82434	8.29729	10.3076	0.987427	0.177793
Apitd1(ENSMUSG00000073705)	37	57	42	26	21	31	2.50097	3.86296	2.46411	1.56678	1.28354	1.84663	0.555558	-0.791551
Aplf(ENSMUSG00000030051)	252	226	222	170	201	232	4.90916	4.55666	4.74437	3.42428	4.21823	4.54652	0.95345	-0.208639
Apln(ENSMUSG00000037010)	5	6	16	25	24	25	0.0997955	0.120147	0.300954	0.461746	0.4449	0.457609	0.101614	1.45565
Aplp1(ENSMUSG00000006651)	275	383	555	444	438	485	6.2106	8.37099	12.2519	9.63511	10.161	10.3466	0.97466	0.177929
Aplp2(ENSMUSG00000031996)	7453	8536	7033	8403	7747	8010	106.626	127.928	103.653	122.865	113.827	113.479	0.991921	0.077471
Apmap(ENSMUSG00000033096)	835	812	917	637	658	732	21.1345	20.4692	23.3052	16.1645	16.3782	17.8567	0.491412	-0.333179
Apoa1bp(ENSMUSG00000028070)	906	946	840	891	867	925	75.8156	76.383	70.4124	72.3029	74.4457	71.7873	1	0.002385
Apob(ENSMUSG00000020609)	3000	2955	4411	4171	7175	6602	15.0281	12.0059	19.8237	18.4959	30.1101	30.4344	0.202857	0.796732
Apobec1(ENSMUSG00000040613)	1277	1580	1518	1316	1843	1299	36.2733	45.2489	43.4552	38.7005	51.456	36.5525	1	0.0343288
Apobec2(ENSMUSG00000040694)	127	78	99	92	59	29	6.74804	4.09071	5.2762	4.70004	3.12809	1.4975	0.565198	-0.755152
Apobec3(ENSMUSG00000009585)	743	466	815	582	680	423	10.7326	6.39643	12.1855	8.43791	9.52492	6.82647	0.948014	-0.263384
Apobr(ENSMUSG00000042759)	14	21	39	19	21	26	0.141784	0.20541	0.383898	0.18035	0.207623	0.2482	0.999432	-0.160575
Apoc2(ENSMUSG00000002992)	27	57	71	19	72	76	4.42869	9.33063	11.8478	2.84966	11.9711	10.4679	1	0.116944
Apod(ENSMUSG00000022548)	82	61	37	80	50	53	2.80039	2.31039	1.50931	2.94312	2.12184	1.72247	1	0.029903
Apoe(ENSMUSG00000002985)	2403	2327	2783	2918	2072	2393	131.409	128.022	161.383	152.761	126.139	137.454	1	-0.0202716
Apol10a(ENSMUSG00000050982)	21	20	32	8	41	29	0.327633	0.346964	0.524394	0.135452	0.671036	0.500028	1	0.100393
Apol10b(ENSMUSG00000050014)	11	23	36	17	8	21	0.281096	0.569184	0.898184	0.413415	0.181922	0.494063	0.920418	-0.59911
Apol6(ENSMUSG00000033576)	72	98	84	63	80	62	1.01074	1.61291	1.3252	1.0284	1.10136	0.98399	0.948014	-0.30087
Apol7a(ENSMUSG00000010601)	194	268	131	268	340	335	4.21174	5.59914	2.93425	5.68907	7.16591	7.01484	0.130915	0.681143
Apold1(ENSMUSG00000090698)	81	187	109	83	237	60	1.78594	3.32001	2.27088	1.53906	3.94519	1.33864	1	0.0235628
Apoo(ENSMUSG00000079508)	402	476	437	329	433	342	35.7636	45.4137	39.221	27.3933	37.5345	26.8293	0.840542	-0.244887
Apool(ENSMUSG00000025525)	423	492	526	339	428	390	19.873	23.2043	24.6482	15.8255	19.4024	17.8495	0.693848	-0.309924
Apopt1(ENSMUSG00000037787)	268	323	290	283	298	276	17.7185	26.2092	20.9029	18.6247	23.3525	17.6008	1	-0.0322277
App(ENSMUSG00000022892)	12464	14254	11247	12969	11743	11959	195.069	220.102	173.836	198.952	185.561	183.297	0.999432	-0.0420195
Appbp2(ENSMUSG00000018481)	1572	1494	1376	1067	1560	1516	13.8066	13.4394	12.356	9.75593	13.5883	13.6575	0.983149	-0.0934654
Appl1(ENSMUSG00000040760)	1206	1416	1315	1949	1930	1710	8.57326	10.24	9.5964	14.2185	13.5878	12.5482	0.0494641	0.512597
Appl2(ENSMUSG00000020263)	4841	4514	5565	4798	5096	4192	73.3655	71.301	83.4481	73.016	78.0216	62.2791	0.990521	-0.0784002
Aptx(ENSMUSG00000028411)	298	326	268	289	330	355	7.90946	8.2109	6.56296	7.56059	8.21987	8.90844	0.979796	0.13502
Aqp1(ENSMUSG00000004655)	1198	1411	1401	839	813	789	25.6661	29.9265	29.8378	17.9648	17.6969	16.4734	0.00172288	-0.709218
Aqp11(ENSMUSG00000042797)	526	408	605	382	282	372	9.59463	6.5373	10.3454	6.88742	5.14514	5.97385	0.220018	-0.567563
Aqp4(ENSMUSG00000024411)	926	951	2482	650	3467	1526	10.0091	10.4061	27.3019	7.25651	36.5316	16.847	0.993473	0.373709
Aqp8(ENSMUSG00000030762)	4664	8969	14636	5027	8587	8010	207.512	395.306	649.949	221.7	384.723	342.491	0.969097	-0.380676
Aqr(ENSMUSG00000040383)	1369	1658	1260	1461	1471	1534	13.1216	15.9083	12.1718	13.8015	13.8124	14.5112	0.993865	0.067759
Ar(ENSMUSG00000046532)	74	93	60	63	30	24	0.375153	0.481126	0.308043	0.32593	0.152976	0.127284	0.235525	-0.948446
Araf(ENSMUSG00000001127)	1598	1564	1573	1649	1637	1545	37.7814	39.6683	39.5372	40.0721	40.588	36.0643	1	0.0349899
Arap1(ENSMUSG00000032812)	2737	2978	3018	3010	2915	2539	30.1256	34.1748	35.4884	34.5382	35.2648	28.1733	0.999432	-0.0389202
Arap2(ENSMUSG00000037999)	2825	3350	3164	3592	3677	2820	26.8141	30.3353	27.8198	29.5216	30.1755	24.1883	0.963836	0.118235
Arap3(ENSMUSG00000024451)	85	54	95	88	80	49	0.771128	0.478894	0.769893	0.751315	0.677388	0.445263	0.999432	-0.108178
Arc(ENSMUSG00000022602)	31	83	44	102	221	119	0.51626	1.35034	0.718975	1.64212	3.78171	1.94782	0.192196	1.49843
Arcn1(ENSMUSG00000032096)	6063	7241	6379	5448	5881	5823	77.4638	94.0744	83.0112	70.9416	73.471	74.6572	0.852087	-0.190688
Areg(ENSMUSG00000029378)	584	957	1665	1580	7142	551	19.9446	41.1835	39.9518	48.4955	230.341	19.2745	0.901409	1.5349
Arel1(ENSMUSG00000042350)	1085	1178	1076	1145	1276	1334	13.0437	12.8325	10.5953	13.1509	12.5117	14.0487	0.887738	0.176844
Arf1(ENSMUSG00000048076)	8336	10172	8150	8099	8230	8327	281.309	344.138	276.189	272.761	282.464	276.449	0.97466	-0.104186
Arf2(ENSMUSG00000062421)	270	331	322	322	341	339	6.59921	8.15446	7.97615	7.92415	8.32742	8.13218	0.983149	0.125894
Arf3(ENSMUSG00000051853)	4478	5190	4046	5446	5046	5200	70.7663	79.0305	62.8001	85.6615	80.1233	79.1704	0.829391	0.202591
Arf4(ENSMUSG00000021877)	4883	5870	4779	4255	4954	4575	158.067	189.734	157.339	135.24	152.027	147.724	0.898611	-0.163936
Arf5(ENSMUSG00000020440)	1470	1642	1569	1621	1539	1585	106.252	119.196	116.615	112.141	121.745	113.984	1	0.0265947
Arf6(ENSMUSG00000044147)	4830	6141	5497	5774	5689	5179	118.278	176.99	157.655	190.848	184.257	148.56	1	0.0228734
Arfgap1(ENSMUSG00000027575)	1296	1283	1258	1235	1301	1282	17.0274	19.015	16.2153	16.8788	16.0449	17.4798	1	-0.00073942
Arfgap2(ENSMUSG00000027255)	954	1086	959	984	909	1062	16.5622	18.7009	16.5524	16.7943	15.818	17.862	1	-0.0135539
Arfgap3(ENSMUSG00000054277)	3259	4342	4514	2921	3055	2796	59.7169	79.7823	82.881	52.8145	56.9644	50.6185	0.101614	-0.458685
Arfgef1(ENSMUSG00000067851)	5569	6347	5273	5827	6309	5339	42.0999	46.5577	39.7735	42.8355	45.5369	39.4669	1	0.0314317
Arfgef2(ENSMUSG00000074582)	2430	2851	2136	2575	2740	2529	13.6064	15.9683	11.9591	14.4033	15.4733	14.1311	0.985514	0.0892244
Arfgef3(ENSMUSG00000019852)	2576	2033	2691	1973	1913	1808	9.29511	7.58373	9.92975	7.38223	6.83188	6.71409	0.345534	-0.354709
Arfip1(ENSMUSG00000074513)	3107	3816	3201	3208	3268	2941	62.472	69.8733	65.8571	60.9744	61.111	56.3369	0.977891	-0.0964856
Arfip2(ENSMUSG00000030881)	968	1112	1043	1042	1046	1002	17.2975	20.8638	17.9676	18.7885	19.5966	19.0846	1	-0.00816703
Arfrp1(ENSMUSG00000038671)	498	493	511	378	426	532	13.0084	14.4903	15.0166	10.5306	11.6856	14.3472	0.948014	-0.162124
Arg2(ENSMUSG00000021125)	12	18	24	10	47	28	0.553905	0.842166	1.11861	0.461453	2.08753	1.20492	0.926602	0.661349
Arglu1(ENSMUSG00000040459)	3486	2983	3356	2915	2998	2894	39.3207	35.1191	38.9692	34.912	33.1499	33.6889	0.919331	-0.152793
Arhgap1(ENSMUSG00000027247)	2575	3009	2239	2210	2259	2188	47.2909	54.7888	41.4197	40.4227	42.2427	40.0165	0.76949	-0.224324
Arhgap10(ENSMUSG00000037148)	162	199	171	215	113	124	2.50201	3.32014	3.03937	3.68148	1.65863	1.76703	0.957724	-0.228141
Arhgap11a(ENSMUSG00000041219)	648	559	665	390	514	591	6.24555	5.45054	6.58144	3.75928	4.89498	5.54968	0.605508	-0.318805
Arhgap12(ENSMUSG00000041225)	2611	2985	2985	2814	3048	2848	29.0262	34.0327	32.5326	31.169	31.6095	30.7301	1	0.0283885
Arhgap17(ENSMUSG00000030766)	1325	1544	1575	1616	1467	1351	16.0289	18.1568	18.9744	19.2799	18.3869	15.9957	1	0.00322151
Arhgap18(ENSMUSG00000039031)	1391	1493	1893	1061	1448	1271	25.2718	37.2972	45.6652	23.3148	39.4519	32.7671	0.61451	-0.3322
Arhgap19(ENSMUSG00000025154)	155	121	176	105	119	123	1.64641	1.30856	1.88896	1.14362	1.48694	1.30122	0.8297	-0.377647
Arhgap20(ENSMUSG00000053199)	51	44	50	56	33	30	0.348117	0.3099	0.355498	0.399693	0.239059	0.216944	0.97466	-0.281307
Arhgap21(ENSMUSG00000036591)	4303	7494	4006	5659	4744	5292	31.01	51.5544	28.1398	38.3752	36.1214	35.2326	1	0.00242272
Arhgap22(ENSMUSG00000063506)	15	21	30	30	20	22	0.359713	0.450834	0.551862	0.756642	0.402839	0.576656	0.999432	0.130346
Arhgap23(ENSMUSG00000049807)	126	163	152	305	144	123	1.68721	1.91128	2.06651	3.60731	1.5881	1.42295	0.958502	0.381214
Arhgap24(ENSMUSG00000057315)	145	99	134	137	102	137	2.18093	1.52268	2.03971	2.07044	1.50578	1.8938	1	-0.00422514
Arhgap25(ENSMUSG00000030047)	57	24	55	6	4	4	0.889512	0.331333	0.843655	0.0771212	0.0735221	0.0849063	0.000575957	-3.28129
Arhgap26(ENSMUSG00000036452)	1056	1163	709	1046	1075	1021	7.00716	8.78743	5.55246	6.49955	7.89564	6.52724	0.979734	0.110888
Arhgap27(ENSMUSG00000034255)	2418	2902	3396	3545	3053	2701	56.0228	72.8902	75.9647	87.2902	70.3215	58.6633	0.980925	0.099002
Arhgap28(ENSMUSG00000024043)	38	50	68	52	54	49	0.358953	0.478048	0.650809	0.496769	0.512503	0.4629	1	-0.00391177
Arhgap29(ENSMUSG00000039831)	371	340	409	438	391	276	4.4065	4.11849	4.93601	6.10829	5.51552	3.86838	1	-0.0154421
Arhgap30(ENSMUSG00000048865)	145	40	173	39	26	19	1.37166	0.38271	1.63588	0.373148	0.26327	0.179949	0.220585	-2.09622
Arhgap31(ENSMUSG00000022799)	374	378	342	335	313	282	2.02907	2.06062	1.84211	1.80847	1.67176	1.54178	0.89268	-0.227815
Arhgap32(ENSMUSG00000041444)	4988	6051	4716	5081	4396	4681	24.1025	30.1756	23.3949	25.7644	21.6716	23.4262	0.930132	-0.14581
Arhgap33(ENSMUSG00000036882)	144	140	140	148	126	183	2.1052	1.99075	1.93276	2.18097	1.84223	3.19339	0.995203	0.114936
Arhgap35(ENSMUSG00000058230)	2479	3112	2725	4546	4658	4133	14.7814	17.0547	14.9178	25.4611	26.164	22.7393	0.00162521	0.689264
Arhgap39(ENSMUSG00000033697)	879	705	1068	905	837	767	8.55995	6.5444	10.8198	11.0933	8.58081	7.56789	0.996162	-0.076991
Arhgap4(ENSMUSG00000031389)	151	102	162	64	77	85	1.99096	1.53881	2.1396	0.846593	1.11914	1.04723	0.15319	-0.873698
Arhgap42(ENSMUSG00000050730)	1626	1909	1501	1421	1530	1146	19.8659	32.887	19.6959	15.5278	23.2977	15.6038	0.56672	-0.289932
Arhgap44(ENSMUSG00000033389)	62	65	52	64	53	52	0.773366	0.892722	0.70949	0.799059	0.702916	0.665852	1	-0.0756854
Arhgap45(ENSMUSG00000035697)	206	82	305	49	47	39	2.58318	1.00297	3.63658	0.614478	0.590821	0.469231	0.165142	-2.13782
Arhgap5(ENSMUSG00000035133)	4473	5151	4448	4133	4872	4128	49.4725	58.1558	50.2744	46.0079	52.3523	46.7597	0.980925	-0.0920119
Arhgap6(ENSMUSG00000031355)	161	142	120	127	104	102	1.94081	1.71722	1.40246	1.4743	1.21825	1.21629	0.87872	-0.339036
Arhgap8(ENSMUSG00000078954)	203	175	167	157	142	133	5.51529	4.80293	4.7357	3.76111	3.81545	3.44101	0.856517	-0.329705
Arhgdia(ENSMUSG00000025132)	5228	6829	5278	6602	5856	6083	155.398	197.168	153.639	187.584	174.003	169.53	0.97466	0.105803
Arhgdib(ENSMUSG00000030220)	193	76	249	53	46	50	9.75838	3.70855	14.0979	2.95032	2.21535	2.44903	0.175333	-1.79952
Arhgef1(ENSMUSG00000040940)	1603	1401	1612	1461	1323	1134	25.0571	26.2937	33.0706	25.8224	20.4569	18.8674	0.76949	-0.232041
Arhgef10(ENSMUSG00000071176)	125	128	140	157	121	101	1.25049	1.17374	1.18143	1.63903	1.1504	1.08551	1	-0.0473001
Arhgef10l(ENSMUSG00000040964)	1092	1367	943	1719	1283	1163	14.5097	16.2975	13.0542	22.1889	19.2013	14.2984	0.797032	0.300451
Arhgef11(ENSMUSG00000041977)	2049	2408	1929	2144	1964	1788	16.2489	20.4264	17.7609	16.9997	19.7884	16.5299	0.97466	-0.10735
Arhgef12(ENSMUSG00000059495)	2098	2235	1904	2702	2563	2130	10.2176	10.9901	9.22562	13.1897	12.466	10.4913	0.68606	0.252593
Arhgef15(ENSMUSG00000052921)	68	42	35	59	32	24	0.868264	0.551068	0.422394	0.69296	0.403461	0.327328	0.97466	-0.331508
Arhgef16(ENSMUSG00000029032)	2634	3801	2907	3609	3242	2924	54.8371	82.106	65.3314	75.3619	76.0476	59.3441	0.993865	0.0743567
Arhgef17(ENSMUSG00000032875)	283	297	337	629	331	273	1.67785	1.72076	2.10216	3.92998	2.14689	1.7223	0.908473	0.431338
Arhgef19(ENSMUSG00000028919)	317	380	443	491	553	348	4.5688	6.0536	6.43321	7.7408	10.8188	5.85393	0.82651	0.293493
Arhgef2(ENSMUSG00000028059)	1277	1198	1532	1122	1310	976	15.8876	14.8849	20.3668	14.0008	17.6189	11.9797	0.783165	-0.229237
Arhgef25(ENSMUSG00000019467)	241	249	287	351	211	179	5.36231	5.71755	6.37215	7.76492	4.72177	3.92533	1	-0.0641099
Arhgef26(ENSMUSG00000036885)	731	836	685	696	596	684	7.19533	8.79432	6.5508	7.27331	5.57091	6.59133	0.893168	-0.180627
Arhgef28(ENSMUSG00000021662)	1469	1570	1138	1330	1573	1453	11.0317	11.7369	8.59008	9.84515	11.7546	10.6677	0.993865	0.0688759
Arhgef3(ENSMUSG00000021895)	1173	1213	939	1174	1031	909	14.4199	14.8883	11.8789	14.4032	12.6896	11.2045	0.987938	-0.0873764
Arhgef37(ENSMUSG00000045094)	373	514	451	595	577	755	3.25047	4.42397	3.9373	5.33823	5.28606	6.70113	0.100264	0.535305
Arhgef38(ENSMUSG00000040969)	592	535	784	767	710	589	5.23252	4.90113	7.0618	7.46693	6.81672	6.70757	0.98034	0.115838
Arhgef39(ENSMUSG00000051517)	167	109	210	159	168	123	6.34448	4.51835	8.28488	5.59396	6.43053	4.32971	0.998122	-0.110109
Arhgef4(ENSMUSG00000037509)	27	16	35	63	73	79	0.462315	0.264442	0.536732	0.712507	0.841707	0.816339	0.0174026	1.46394
Arhgef40(ENSMUSG00000004562)	338	292	414	538	453	413	4.29107	3.24401	3.62332	4.61538	4.06498	3.94367	0.376129	0.430802
Arhgef5(ENSMUSG00000033542)	3258	4680	3872	4244	4219	3780	28.0293	39.1937	32.1398	33.919	33.5727	31.721	0.996257	0.0606286
Arhgef6(ENSMUSG00000031133)	142	82	156	55	75	59	1.81326	1.27892	1.93609	1.01647	1.01712	0.633489	0.140983	-1.00641
Arhgef7(ENSMUSG00000031511)	884	1074	915	1238	1098	1067	9.88099	11.8485	10.0674	13.6821	12.3298	11.6842	0.716261	0.251989
Arhgef9(ENSMUSG00000025656)	200	172	174	222	167	186	2.27087	1.72825	1.96795	2.23013	2.12737	1.86486	0.999432	0.0799459
Arid1a(ENSMUSG00000007880)	2257	2214	2263	2600	2214	2098	13.3734	12.8825	12.7859	14.8543	13.339	12.1538	0.999432	0.0433207
Arid1b(ENSMUSG00000069729)	1848	2172	1590	2153	1811	1638	10.7608	12.3751	9.08751	12.3602	10.8559	9.41755	1	0.0060575
Arid2(ENSMUSG00000033237)	1584	1833	1657	1735	1513	1168	10.953	12.5903	10.6823	14.9436	11.4672	7.9177	0.842685	-0.193731
Arid3a(ENSMUSG00000019564)	108	126	68	140	225	152	1.1253	1.29652	0.634468	1.60208	2.17833	1.41593	0.247335	0.785585
Arid3b(ENSMUSG00000004661)	186	189	189	187	140	171	2.51676	2.66514	2.71165	2.82817	2.08834	2.37755	0.97466	-0.17325
Arid4a(ENSMUSG00000048118)	1035	918	1164	939	980	810	8.06583	7.87314	10.151	8.01908	8.07544	6.51401	0.875876	-0.187557
Arid4b(ENSMUSG00000039219)	1626	1525	1829	1516	1496	1342	11.1304	10.4888	12.9599	10.7375	9.57883	8.82154	0.856517	-0.188988
Arid5a(ENSMUSG00000037447)	63	119	59	64	182	67	0.787584	1.74464	0.820785	1.73229	2.59767	1.15181	0.981376	0.389817
Arid5b(ENSMUSG00000019947)	921	992	689	1017	914	568	6.03395	6.56598	4.55646	6.56066	6.00541	3.72122	1	-0.0510153
Arih1(ENSMUSG00000025234)	2370	2653	2197	2396	2481	2266	19.2716	24.5534	19.3544	22.7413	20.5582	19.1106	1	-0.00781807
Arih2(ENSMUSG00000064145)	1364	1925	1523	2096	2106	1861	18.0146	25.4219	20.1527	27.9024	27.8174	24.2565	0.390034	0.342248
Arl1(ENSMUSG00000060904)	3995	4627	4000	3516	4362	4387	123.903	147.794	127.566	111.607	134.044	135.376	1	-0.033265
Arl10(ENSMUSG00000025870)	436	384	489	425	414	367	10.8422	9.59139	12.6129	14.1432	12.5632	8.06149	0.985262	-0.114022
Arl13b(ENSMUSG00000022911)	531	432	436	354	458	431	7.62623	6.21652	6.27262	5.05857	6.27011	6.05196	0.949996	-0.164929
Arl14(ENSMUSG00000098207)	224	437	249	356	283	378	6.44817	11.927	7.44287	9.51687	8.39357	11.3224	0.986567	0.173244
Arl14ep(ENSMUSG00000027122)	426	341	337	365	398	425	7.21057	6.21545	5.92359	6.67412	7.88461	7.42449	0.986567	0.111463
Arl15(ENSMUSG00000042348)	144	184	168	148	174	124	2.49683	3.26714	3.0158	2.63223	3.11192	2.19128	0.988258	-0.145911
Arl16(ENSMUSG00000057594)	129	73	143	120	92	109	3.56994	2.5941	3.95105	3.86067	3.08526	4.00614	0.999432	-0.103085
Arl2(ENSMUSG00000024944)	269	327	259	287	282	296	15.3433	18.2302	14.5612	15.6027	16.5557	16.1093	1	0.0252894
Arl2bp(ENSMUSG00000031776)	1522	1638	1285	1631	1588	1467	44.8272	49.6102	37.3975	50.7965	47.3882	42.861	0.988258	0.0838189
Arl3(ENSMUSG00000025035)	98	136	128	171	157	142	8.3181	11.3087	11.0572	13.7681	12.9005	10.6038	0.816743	0.384305
Arl4a(ENSMUSG00000047446)	1158	1862	1026	1366	2069	1364	24.9279	37.8556	22.0301	28.8404	41.4912	28.2218	0.958502	0.257799
Arl4c(ENSMUSG00000049866)	44	30	67	55	40	30	0.622791	0.424974	0.938735	0.768647	0.570826	0.424021	0.996162	-0.174056
Arl4d(ENSMUSG00000034936)	230	323	372	271	165	210	10.4569	14.5039	16.8801	11.8072	7.65071	8.84736	0.551606	-0.511525
Arl5a(ENSMUSG00000036093)	1557	1629	1417	1316	1657	1521	16.9105	18.1043	15.8014	14.788	17.5273	16.7789	1	-0.0271463
Arl5b(ENSMUSG00000017418)	1384	2280	1107	1297	2499	943	12.0495	20.6399	10.5453	12.8309	21.6768	8.59033	1	0.00194081
Arl6(ENSMUSG00000022722)	67	85	84	71	64	74	2.60683	3.50393	3.45048	2.95301	2.44917	2.99376	0.992876	-0.167755
Arl6ip1(ENSMUSG00000030654)	2506	2508	3020	2216	2808	2669	74.9685	75.9733	89.9111	68.3473	84.7774	77.589	0.997188	-0.0569555
Arl6ip4(ENSMUSG00000029404)	506	489	458	654	514	605	26.2638	25.2146	25.1284	32.433	26.1818	29.9626	0.68606	0.293572
Arl6ip5(ENSMUSG00000035199)	1128	1217	1054	1133	1130	1018	50.3987	54.0671	47.5364	49.0223	50.1435	43.1886	0.999432	-0.0438304
Arl6ip6(ENSMUSG00000026960)	507	454	560	381	482	480	16.0652	14.4644	18.1051	13.7619	14.6776	16.1624	0.932929	-0.174388
Arl8a(ENSMUSG00000026426)	505	556	503	715	571	546	17.3904	18.726	17.1418	23.7048	19.8086	17.9332	0.816795	0.234907
Arl8b(ENSMUSG00000030105)	4885	5382	4886	4300	4667	4455	60.4912	72.7691	66.9171	66.4599	63.0728	61.4693	0.893134	-0.167722
Armc1(ENSMUSG00000027599)	752	712	767	680	752	659	11.8001	11.4596	12.3821	11.0256	11.5696	10.4441	0.988258	-0.0879364
Armc10(ENSMUSG00000038525)	765	645	669	766	729	693	20.5626	17.4628	18.22	20.6777	19.6033	18.4884	0.992679	0.0788825
Armc5(ENSMUSG00000042178)	653	727	516	592	537	679	10.8864	12.0126	8.52204	9.69831	9.5624	11.2229	0.998122	-0.0596266
Armc6(ENSMUSG00000002343)	119	141	110	90	123	140	3.06816	4.16092	2.99244	2.3648	3.5332	3.88629	1	-0.0586117
Armc7(ENSMUSG00000057219)	97	69	90	118	107	79	2.41821	1.71103	2.22061	2.86231	2.70963	1.91077	0.963836	0.250672
Armc8(ENSMUSG00000032468)	1054	1062	1061	867	931	952	15.2797	15.8888	15.7771	12.8352	13.338	13.4241	0.836588	-0.201707
Armc9(ENSMUSG00000062590)	261	153	294	125	167	206	2.61468	1.50888	2.80715	1.25297	1.67099	1.90626	0.772791	-0.505353
Armcx1(ENSMUSG00000033460)	109	65	125	79	88	91	2.30975	1.30768	2.63134	1.61734	1.76946	1.81172	0.978738	-0.211226
Armcx2(ENSMUSG00000033436)	81	71	112	127	74	104	1.14315	1.06102	1.60212	1.77391	1.04039	1.45072	0.97466	0.211418
Armcx3(ENSMUSG00000049047)	555	477	586	508	520	488	8.61378	8.03617	9.36195	8.24177	8.12704	7.93812	0.9909	-0.0894188
Armcx4(ENSMUSG00000049804)	80	75	103	103	104	82	0.411635	0.395594	0.54074	0.532543	0.541047	0.417556	0.988258	0.167544
Armcx5(ENSMUSG00000072969)	1012	1237	1152	1228	1382	1150	10.4297	12.9306	12.0891	12.6094	13.9983	11.7471	0.926634	0.15212
Armcx6(ENSMUSG00000050394)	27	23	28	28	23	28	0.684316	0.56795	0.691187	0.700379	0.565629	0.678369	1	0.0231214
Armt1(ENSMUSG00000061759)	371	313	434	374	455	406	8.81487	7.09448	10.1809	8.26704	9.56503	8.38793	0.966108	0.147619
Arnt(ENSMUSG00000015522)	1381	1400	1342	1131	1306	1198	16.1438	17.61	16.424	14.437	15.5265	14.3444	0.886177	-0.175101
Arnt2(ENSMUSG00000015709)	15	16	21	18	27	20	0.134224	0.185956	0.217797	0.282287	0.224697	0.198744	0.97466	0.326991
Arntl(ENSMUSG00000055116)	583	790	508	1043	1497	1279	9.91202	13.2454	8.71615	17.2737	25.1609	21.137	0.000699354	1.03202
Arntl2(ENSMUSG00000040187)	36	54	71	59	74	43	0.610664	0.919822	1.20905	1.09088	1.24037	0.685321	0.999046	0.133862
Arpc1a(ENSMUSG00000029621)	1569	1600	1550	1757	1860	1946	60.3981	61.4367	60.1533	66.5312	72.3574	72.5885	0.716285	0.244151
Arpc1b(ENSMUSG00000029622)	4818	5841	4253	5695	5073	5485	145.378	176.932	129.706	177.535	164.665	177.091	0.955807	0.133061
Arpc2(ENSMUSG00000006304)	5312	6910	5478	6758	6272	6509	206.037	265.249	213.552	253.358	237.818	240.051	0.928252	0.151303
Arpc3(ENSMUSG00000029465)	2215	2840	2312	2282	2596	2567	193.135	265.194	209.528	187.319	234.156	208.552	1	0.0239307
Arpc4(ENSMUSG00000079426)	1968	2543	2011	2600	2318	2545	93.4416	125.094	98.2322	118.786	110.511	113.069	0.824804	0.203178
Arpc5(ENSMUSG00000008475)	4915	6338	5346	5463	5914	5965	152.62	196.764	168.165	169.014	182.037	180.466	0.993865	0.0716963
Arpc5l(ENSMUSG00000026755)	605	612	565	643	637	699	26.5477	26.6009	25.0691	27.5689	27.553	29.3534	0.939646	0.158247
Arpin(ENSMUSG00000039043)	1447	1608	1342	1738	1668	1519	28.5075	32.1124	25.6638	34.707	34.1384	30.0881	0.892562	0.171034
Arpp19(ENSMUSG00000007656)	1449	1474	1336	1533	1390	1568	59.0422	66.7863	48.0666	66.0011	63.997	67.2168	0.988258	0.0835145
Arrb1(ENSMUSG00000018909)	2592	2591	1886	2719	2571	2331	30.7262	29.4731	17.7243	26.1443	35.996	21.2662	0.967177	0.115994
Arrb2(ENSMUSG00000060216)	82	47	65	81	45	52	2.69947	1.34941	2.41334	2.59929	1.52586	1.63283	0.999432	-0.122508
Arrdc1(ENSMUSG00000026972)	2662	2646	2439	2721	2611	2272	66.7919	69.0624	63.1183	67.2727	65.6072	55.3452	1	-0.0205842
Arrdc2(ENSMUSG00000002910)	508	288	269	363	266	419	16.0047	8.12864	7.5007	10.6078	8.94375	12.6541	1	-0.0188072
Arrdc3(ENSMUSG00000074794)	2984	4128	3068	2669	1317	3898	40.908	57.4439	42.9592	37.7576	17.6291	53.9381	0.921533	-0.357951
Arrdc4(ENSMUSG00000042659)	1945	3207	1957	3117	2572	3368	28.228	49.6699	28.0242	46.8592	40.3198	50.1764	0.733532	0.361051
Arsa(ENSMUSG00000022620)	456	501	426	428	453	457	7.78005	8.21952	7.58111	7.34019	7.53036	7.22912	1	-0.0400247
Arsb(ENSMUSG00000042082)	721	750	579	713	648	638	10.0396	10.3407	8.00354	9.96818	9.08827	8.886	1	-0.028775
Arsg(ENSMUSG00000020604)	152	122	129	121	157	173	2.71032	2.02044	2.17974	2.2155	2.78769	2.81698	0.983149	0.168102
Arsk(ENSMUSG00000021592)	254	243	271	206	210	226	4.38011	4.31692	4.93513	3.59098	3.46588	3.98062	0.903274	-0.252768
Art3(ENSMUSG00000034842)	395	513	297	367	130	160	15.2294	23.1014	12.8403	13.8685	4.51815	6.40272	0.455798	-0.866358
Arv1(ENSMUSG00000031982)	314	207	288	224	303	355	2.80027	4.55603	2.40963	2.31611	2.92711	2.92637	0.988258	0.128577
Arvcf(ENSMUSG00000000325)	188	165	182	305	218	209	2.06637	1.76438	2.06912	3.29875	2.5523	2.27054	0.58306	0.456811
As3mt(ENSMUSG00000003559)	951	901	815	589	612	647	28.8255	27.4451	24.9384	17.52	18.4413	19.1552	0.0712965	-0.522489
Asah1(ENSMUSG00000031591)	4080	4381	4587	3716	4208	4357	89.5744	96.6086	101.921	82.6102	88.7988	94.2512	0.988258	-0.0807297
Asah2(ENSMUSG00000024887)	595	427	526	341	451	390	5.71759	4.18074	5.0911	3.31264	4.32061	3.84808	0.479724	-0.385137
Asap1(ENSMUSG00000022377)	1111	1826	1186	1155	1014	1442	10.1256	17.3964	11.2967	10.5854	9.36522	13.0034	0.974088	-0.179672
Asap2(ENSMUSG00000052632)	1327	1435	1328	1523	1401	1168	11.7073	12.6146	11.6783	13.269	12.6067	10.1915	1	0.0071921
Asap3(ENSMUSG00000036995)	33	29	40	108	103	72	0.327588	0.286875	0.385646	1.03763	0.941952	0.704397	0.00717148	1.47547
Asb1(ENSMUSG00000026311)	164	152	154	172	222	182	1.80017	1.70975	2.86606	1.88939	2.25457	2.19385	0.883431	0.299296
Asb11(ENSMUSG00000031382)	63	155	134	119	117	241	2.92991	7.19399	6.41245	5.70503	5.50761	11.0631	0.942321	0.450909
Asb13(ENSMUSG00000033781)	492	497	552	505	449	529	10.9487	11.2917	14.5071	13.0342	9.74762	12.2727	0.999432	-0.0493767
Asb16(ENSMUSG00000034768)	21	16	15	39	21	34	0.452883	0.350597	0.322015	0.747754	0.459547	0.71419	0.555558	0.859423
Asb2(ENSMUSG00000021200)	254	294	260	392	198	214	5.6039	6.19163	5.97369	8.97826	4.45581	4.8714	1	-0.000741708
Asb3(ENSMUSG00000020305)	244	208	273	222	238	242	5.31638	4.80614	6.08348	5.21189	4.72187	5.56649	1	-0.0420777
Asb6(ENSMUSG00000039483)	308	338	313	370	427	413	4.81356	5.04721	4.70256	6.02318	6.95851	6.03313	0.67145	0.342702
Asb7(ENSMUSG00000030509)	746	728	647	667	694	634	8.68887	8.95796	7.74517	7.96107	8.122	7.36428	0.9909	-0.0817091
Asb8(ENSMUSG00000048175)	752	935	676	798	898	918	21.2809	27.5574	19.6002	23.5318	25.7896	26.0043	0.93407	0.154929
Ascc1(ENSMUSG00000044475)	455	456	388	431	415	377	18.9454	18.8257	17.4039	18.8175	19.0592	14.9897	0.994823	-0.0801431
Ascc2(ENSMUSG00000020412)	1817	1659	1637	1562	1712	1595	19.1938	18.2559	18.3024	16.5235	18.6416	17.7577	0.994864	-0.0645787
Ascc3(ENSMUSG00000038774)	1505	1553	1235	1263	1383	1276	10.3626	11.0485	8.48478	9.32467	9.19177	8.49629	0.960909	-0.122821
Ascl1(ENSMUSG00000020052)	21	4	13	23	26	23	0.528789	0.105738	0.341779	0.584371	0.682939	0.591373	0.530261	0.918729
Ascl2(ENSMUSG00000009248)	83	33	66	91	48	74	4.55279	2.56609	3.56414	5.4777	3.29865	3.72928	0.986567	0.226579
Asf1a(ENSMUSG00000019857)	229	303	276	226	204	228	10.3947	12.155	10.5498	8.3398	7.37429	9.74284	0.851497	-0.288166
Asf1b(ENSMUSG00000005470)	108	143	98	56	50	88	3.50206	4.57177	3.15682	1.76089	1.63475	2.75556	0.229335	-0.83632
Ash1l(ENSMUSG00000028053)	3354	3464	3034	3334	3488	3092	14.9032	15.2799	13.5345	14.9865	14.6126	13.4253	1	0.0159804
Ash2l(ENSMUSG00000031575)	1170	1110	966	961	958	899	26.1186	23.0565	21.8465	21.0133	19.9796	19.4062	0.846664	-0.197395
Asic1(ENSMUSG00000023017)	86	61	76	99	79	83	1.52828	1.06868	1.35112	1.69264	1.40148	1.40661	0.97466	0.230488
Asic2(ENSMUSG00000020704)	31	31	40	35	26	46	0.524906	0.517912	0.740891	0.574674	0.55726	0.823729	1	0.0748495
Asl(ENSMUSG00000025533)	688	673	561	600	573	566	19.7269	18.5353	16.2769	16.5503	16.9567	15.3036	0.960909	-0.137357
Asna1(ENSMUSG00000052456)	739	769	705	741	750	861	36.8499	38.0085	34.7442	34.9577	37.6237	40.4568	0.985514	0.0951746
Asns(ENSMUSG00000029752)	429	485	366	469	480	574	13.1106	14.8246	11.3291	14.1928	14.5598	17.0724	0.801977	0.259575
Asnsd1(ENSMUSG00000026095)	948	960	991	920	1028	1018	27.0424	27.7969	30.7606	25.2561	26.3589	27.3933	0.999432	0.0393343
Aspa(ENSMUSG00000020774)	95	120	110	64	71	70	3.79119	6.44543	4.77007	2.98794	2.73421	3.04843	0.504203	-0.65687
Aspg(ENSMUSG00000037686)	308	274	376	142	239	155	5.35955	4.99006	6.65384	2.59838	4.62207	2.81719	0.037503	-0.833722
Asph(ENSMUSG00000028207)	2038	1726	1755	1764	1813	1739	32.4184	28.5205	28.2463	29.2866	28.6726	27.1117	0.999432	-0.0486309
Aspm(ENSMUSG00000033952)	164	131	375	52	158	130	0.877814	0.669579	2.2401	0.338462	0.863796	0.697627	0.790101	-0.977468
Aspn(ENSMUSG00000021388)	678	756	693	510	413	488	16.6874	19.1776	17.6948	12.9837	9.73253	12.3061	0.0440143	-0.584856
Asprv1(ENSMUSG00000033508)	112	71	113	226	181	171	1.26954	0.92881	1.00859	6.03454	1.67443	1.5147	0.0371604	0.967214
Aspscr1(ENSMUSG00000025142)	823	830	776	770	814	840	26.5902	27.3646	25.5959	24.6309	27.1421	27.56	1	0.00389226
Asrgl1(ENSMUSG00000024654)	202	153	191	142	137	148	2.3778	1.82381	2.26368	1.68977	1.59425	1.72786	0.83343	-0.350494
Ass1(ENSMUSG00000076441)	909	991	790	777	921	884	29.4974	31.8023	25.625	24.1189	30.3386	27.3384	0.999233	-0.0510468
Aste1(ENSMUSG00000032567)	192	151	175	183	234	194	4.82055	4.29232	4.33086	4.74125	5.44358	4.32625	0.930534	0.242764
Astn1(ENSMUSG00000026587)	100	101	86	129	85	85	1.06735	0.946978	1.00028	1.08504	0.715347	0.929792	1	0.0654447
Astn2(ENSMUSG00000028373)	43	48	18	37	22	20	0.470906	0.681266	0.251278	0.586549	0.247045	0.306233	0.924522	-0.454449
Asxl1(ENSMUSG00000042548)	2970	3149	3164	4294	3795	3119	21.8089	22.8163	23.3778	31.2116	27.6618	22.5701	0.599326	0.277723
Asxl2(ENSMUSG00000037486)	1478	1787	1482	1575	1639	1565	8.93332	11.9988	8.83387	9.7567	9.71981	10.7458	1	0.0178128
Atad1(ENSMUSG00000013662)	2547	2705	2674	1916	2450	2260	52.5524	57.2675	56.7754	40.8365	48.7731	46.8511	0.686579	-0.251587
Atad2(ENSMUSG00000022360)	579	531	527	274	366	441	5.17468	4.79535	4.76127	2.46897	3.1804	3.94308	0.0714096	-0.591764
Atad2b(ENSMUSG00000052812)	987	1005	848	869	908	697	6.9748	6.74582	5.91173	6.14287	5.95416	4.77034	0.863688	-0.192321
Atad3a(ENSMUSG00000029036)	978	1034	860	1049	996	1158	20.973	21.9968	17.915	21.2331	21.9851	23.9496	0.908473	0.165139
Atad5(ENSMUSG00000017550)	336	312	316	182	280	302	2.74533	2.84595	2.75986	1.60967	2.63965	2.57227	0.762146	-0.328632
Atat1(ENSMUSG00000024426)	207	168	201	216	213	209	4.35753	3.82757	3.7709	5.06438	4.46668	4.06349	0.980925	0.151948
Atcay(ENSMUSG00000034958)	28	21	46	36	30	37	0.360757	0.263179	0.581535	0.466843	0.387838	0.45946	0.999432	0.118076
Ate1(ENSMUSG00000030850)	1134	1067	1052	1008	1202	1034	16.1087	15.5516	15.3633	12.9334	16.5338	13.5412	1	0.00207058
Atf1(ENSMUSG00000023027)	1020	1125	970	956	983	934	26.0893	31.2307	27.0874	25.1129	25.5022	24.9555	0.97466	-0.109224
Atf2(ENSMUSG00000027104)	1253	1217	1247	1073	1034	1009	17.4272	17.1525	17.9897	15.6903	14.1503	14.0135	0.726404	-0.248516
Atf3(ENSMUSG00000026628)	173	590	1472	273	3222	177	4.48102	15.1219	38.0182	6.87014	83.2407	4.46779	0.993865	0.717439
Atf4(ENSMUSG00000042406)	1668	1802	1532	1687	2401	1594	60.1565	63.9252	55.0176	59.3605	87.6207	55.112	0.926634	0.191068
Atf5(ENSMUSG00000038539)	202	200	247	293	220	279	6.97842	6.79857	10.359	9.85874	9.32393	9.73082	0.846664	0.292448
Atf6(ENSMUSG00000026663)	2041	2398	2132	2078	2124	1911	14.1566	16.4954	14.6864	14.5	14.3138	13.1975	0.978426	-0.0967932
Atf6b(ENSMUSG00000015461)	813	896	860	1045	919	1022	16.8475	18.198	17.5287	20.6662	19.6375	20.2907	0.797032	0.223967
Atf7(ENSMUSG00000099083)	1379	1349	1325	1265	1189	1280	10.2781	10.2576	13.6267	9.53863	10.44	10.0505	0.974088	-0.111906
Atf7ip(ENSMUSG00000030213)	2071	1668	1727	1894	1794	1949	12.7836	10.4976	10.4617	11.6821	11.1981	12.066	0.999128	0.0497127
Atg10(ENSMUSG00000021619)	169	152	151	136	152	130	38.758	19.2871	25.6717	33.7183	28.8079	12.0864	0.981376	-0.169582
Atg101(ENSMUSG00000037204)	764	870	732	1123	1032	1030	48.3562	55.0173	42.4504	72.3231	66.619	63.0872	0.176183	0.43648
Atg12(ENSMUSG00000032905)	1006	947	1178	741	816	994	23.9067	23.0195	28.639	18.0401	19.0872	23.6583	0.604527	-0.289985
Atg13(ENSMUSG00000027244)	943	972	942	974	922	1079	14.0492	14.4417	14.0077	14.541	13.7882	15.8725	0.995139	0.0652705
Atg14(ENSMUSG00000037526)	514	507	479	460	382	533	7.87188	7.75693	7.33644	6.95305	5.75741	7.99085	0.976303	-0.118526
Atg16l1(ENSMUSG00000026289)	520	575	574	605	571	703	7.67352	8.66255	8.63943	8.98509	8.46841	10.1379	0.912432	0.17813
Atg16l2(ENSMUSG00000047767)	155	108	153	187	136	137	1.84838	1.37253	2.27367	2.52381	1.91652	1.8742	0.988258	0.147604
Atg2a(ENSMUSG00000024773)	851	879	838	1110	894	986	8.57916	8.39971	7.63979	10.0888	8.78735	8.65785	0.791214	0.226018
Atg2b(ENSMUSG00000041341)	1055	1048	1013	1244	1165	1033	5.17072	5.14891	4.98557	6.12598	5.71019	5.09654	0.930534	0.149602
Atg3(ENSMUSG00000022663)	832	984	779	1071	924	1025	22.0845	25.7385	20.7651	28.3293	23.6186	26.0304	0.791395	0.227084
Atg4a(ENSMUSG00000079418)	478	442	506	384	459	381	11.3344	10.5962	12.2221	9.06709	10.3204	9.01866	0.883431	-0.215208
Atg4b(ENSMUSG00000026280)	788	786	814	809	779	820	10.2816	11.1015	10.7735	9.67933	10.3317	10.6693	1	0.0181983
Atg4c(ENSMUSG00000028550)	336	373	346	371	379	392	6.96856	7.7692	7.30821	7.5874	7.56207	7.96638	0.981376	0.121602
Atg4d(ENSMUSG00000002820)	997	1053	1220	1205	1294	1005	8.62989	9.06182	10.4607	10.462	11.4354	8.71977	0.97466	0.105002
Atg5(ENSMUSG00000038160)	803	850	846	671	699	719	19.1904	20.719	20.5801	16.2069	16.4883	17.5593	0.746393	-0.251819
Atg7(ENSMUSG00000030314)	872	976	881	852	814	893	14.7683	15.6392	14.301	13.1799	13.6815	13.2275	0.988258	-0.0853082
Atg9a(ENSMUSG00000033124)	1356	1596	1384	1430	1421	1472	18.5088	21.4482	18.687	19.2732	20.2904	20.7412	1	0.00353119
Atg9b(ENSMUSG00000038295)	0	14	4	90	61	113	0	0.212028	0.0593487	1.27809	0.913598	1.58847	4.99663e-09	3.90051
Atic(ENSMUSG00000026192)	1398	1257	1070	1223	1309	1320	28.2662	25.4052	21.6684	24.7102	26.5313	26.2394	0.998319	0.0550989
Atl1(ENSMUSG00000021066)	64	57	73	85	56	69	2.12554	1.59672	1.68677	1.67832	1.10052	1.88089	0.999233	0.118567
Atl2(ENSMUSG00000059811)	1812	2127	1978	1450	1880	1490	30.7888	36.6307	33.8108	25.0438	30.7465	25.0015	0.56672	-0.288523
Atl3(ENSMUSG00000024759)	3065	2943	3081	2519	2564	2505	23.7408	24.1403	25.1729	20.8224	19.9485	20.1395	0.681376	-0.25453
Atm(ENSMUSG00000034218)	1767	1252	1492	1187	1268	1140	10.3788	6.3169	7.36848	7.14844	6.19024	6.83205	0.524581	-0.323599
Atmin(ENSMUSG00000047388)	1098	1179	859	1237	1176	1084	9.46618	10.1772	7.33873	10.7706	9.87131	9.27204	0.908473	0.165136
Atn1(ENSMUSG00000004263)	1395	1597	1216	2314	1644	1416	16.6796	18.6212	14.2218	26.7455	21.1257	16.7768	0.756038	0.360211
Atoh1(ENSMUSG00000073043)	705	332	841	621	1189	1057	20.8726	9.70572	24.7435	17.9203	36.0657	30.5531	0.737949	0.610624
Atoh8(ENSMUSG00000037621)	50	32	42	75	41	59	1.29016	0.814347	1.06046	1.82906	1.11186	1.47285	0.827295	0.499832
Atox1(ENSMUSG00000018585)	416	462	414	513	430	645	96.809	105.265	100.395	107.779	103.096	123.367	0.684703	0.305632
Atp10a(ENSMUSG00000025324)	228	136	143	145	152	134	2.18784	1.59344	1.33266	1.35446	1.43076	1.26753	0.957307	-0.230791
Atp10b(ENSMUSG00000055415)	5376	7145	4615	6109	7093	6038	35.436	47.0654	30.4274	40.1457	45.9354	39.4728	0.911387	0.176923
Atp11a(ENSMUSG00000031441)	1417	1360	1236	1902	1861	1605	9.09783	9.78953	7.80407	11.8676	12.3576	9.94154	0.163937	0.42592
Atp11b(ENSMUSG00000037400)	5753	7562	6652	4989	5955	5929	64.7031	87.2031	76.7084	58.2877	65.6228	67.8772	0.752531	-0.234395
Atp11c(ENSMUSG00000062949)	909	814	793	666	916	708	8.99358	8.52633	8.19122	6.99434	8.80477	7.22229	0.962482	-0.12989
Atp12a(ENSMUSG00000022229)	12663	13529	21174	10991	18970	12390	159.383	169.7	266.735	137.205	235.593	153.919	0.993865	-0.157481
Atp13a1(ENSMUSG00000031862)	1166	1232	1106	1360	1291	1281	15.6601	16.2889	14.633	17.9395	17.8289	17.0122	0.892405	0.173256
Atp13a2(ENSMUSG00000036622)	509	468	495	665	546	550	7.52383	6.79783	7.17903	9.65112	8.58343	8.0625	0.763952	0.263917
Atp13a3(ENSMUSG00000022533)	5717	5389	4694	5324	5795	4970	46.6932	44.8791	39.1754	45.6343	46.4745	41.4547	1	0.0326614
Atp1a1(ENSMUSG00000033161)	52508	69962	67606	45565	50301	49105	725.364	951.04	922.964	614.928	694.064	656.337	0.5506	-0.382988
Atp1a2(ENSMUSG00000007097)	376	432	346	421	312	340	3.12662	3.6278	2.84523	3.93179	3.07879	2.80287	0.990521	-0.0972687
Atp1a3(ENSMUSG00000040907)	41	29	35	38	23	39	0.600484	0.423871	0.510757	0.538522	0.347154	0.561225	1	-0.0661517
Atp1b1(ENSMUSG00000026576)	38723	48267	50263	31872	40186	37819	1017	1255.3	1334	836.224	1043.55	969.73	0.68942	-0.313693
Atp1b2(ENSMUSG00000041329)	111	136	100	149	109	111	2.32362	2.8049	2.10484	3.13026	2.33392	2.29281	0.999432	0.096987
Atp1b3(ENSMUSG00000032412)	1208	1282	1008	1197	1120	1198	35.6755	38.1878	30.1481	35.2195	32.842	34.9164	1	0.0148305
Atp23(ENSMUSG00000025436)	51	51	60	65	50	77	4.2005	4.04497	4.59504	4.95349	4.0879	6.01143	0.97466	0.25113
Atp2a2(ENSMUSG00000029467)	7441	9036	7651	8629	8080	7259	78.8474	97.2038	80.5941	92.3469	86.0525	76.8446	1	-0.00190608
Atp2a3(ENSMUSG00000020788)	20354	21897	19112	15615	16208	15849	231.268	245.332	213.545	174.452	188.26	176.093	0.459836	-0.356872
Atp2b1(ENSMUSG00000019943)	7420	11490	8511	9312	10429	14181	64.8255	103.929	76.4742	90.5992	99.2286	130.312	0.836588	0.317852
Atp2b3(ENSMUSG00000031376)	27	32	39	43	16	30	0.192334	0.274692	0.290741	0.411299	0.11276	0.207746	0.999432	-0.133661
Atp2b4(ENSMUSG00000026463)	2225	2282	1752	2692	1440	1575	13.8851	15.4946	11.5058	17.7482	9.44396	10.1124	0.993865	-0.126503
Atp2c1(ENSMUSG00000032570)	1658	1613	1426	1772	1741	1563	22.4593	22.5961	20.4747	25.1384	24.7792	22.5648	0.964736	0.118466
Atp2c2(ENSMUSG00000034112)	3592	3538	2899	3246	2348	2173	69.1509	64.9279	53.7118	56.307	44.8572	37.019	0.474004	-0.362324
Atp5a1(ENSMUSG00000025428)	28247	32119	27432	21800	24024	21904	663.984	750.016	646.534	505.505	556.009	499.19	0.47183	-0.366765
Atp5b(ENSMUSG00000025393)	32729	37205	32771	26626	29601	26934	1003.68	1123.3	1004.51	795.749	904.462	779.797	0.696407	-0.297012
Atp5c1(ENSMUSG00000025781)	6753	7398	6560	5020	5777	5220	398.833	437.735	393.972	285.364	329.917	285.017	0.325533	-0.363439
Atp5d(ENSMUSG00000003072)	5574	6442	5349	5498	5067	5005	512.888	585.923	498.862	478.805	494.027	438.67	0.923908	-0.149657
Atp5e(ENSMUSG00000016252)	1420	1674	1317	1649	1389	1798	928.096	1180.34	990.933	979.475	1005.48	909.095	0.94525	0.141333
Atp5f1(ENSMUSG00000000563)	6088	6877	6297	4720	5854	5141	340.56	365.444	342.211	238.171	306.28	256.039	0.584252	-0.286231
Atp5g1(ENSMUSG00000006057)	2232	2753	1951	1783	1760	1784	365.128	449.461	329.224	266.751	284.247	255.448	0.277081	-0.371686
Atp5g2(ENSMUSG00000062683)	2852	3012	2638	2719	2433	2643	431.791	453.038	409.913	382.203	380.703	366.937	0.963836	-0.118028
Atp5g3(ENSMUSG00000018770)	7548	8912	6786	6507	6647	6726	978.625	1129.19	902.488	783.934	870.186	781.447	0.798492	-0.217103
Atp5h(ENSMUSG00000034566)	3372	3945	3058	2939	3207	3354	594.955	695.451	565.751	482.984	556.108	506.425	0.962482	-0.118489
Atp5j(ENSMUSG00000022890)	1951	2358	1914	1754	1923	2236	217.035	257.274	214.148	183.146	224.641	233.131	0.993865	-0.0649136
Atp5j2(ENSMUSG00000038690)	2152	2502	2086	2344	2500	2963	205.042	236.262	197.574	250.788	276.25	313.183	0.783165	0.220498
Atp5k(ENSMUSG00000050856)	219	192	119	206	237	383	291.054	301.977	196.514	261.918	364.847	383.923	0.659297	0.649392
Atp5l(ENSMUSG00000038717)	2033	2459	1975	1943	1982	2397	510.921	607.342	519.475	439.017	497.743	503.608	1	-0.0238817
Atp5o(ENSMUSG00000022956)	4365	5690	4426	4413	4355	4255	436.738	568.301	450.259	419.493	441.557	396.949	0.930398	-0.144318
Atp5s(ENSMUSG00000054894)	230	221	231	174	249	215	7.47347	8.47859	8.17553	6.67696	9.849	7.89894	0.997516	-0.0900417
Atp5sl(ENSMUSG00000057229)	1036	842	866	707	704	802	26.8973	22.8369	23.7094	17.7179	19.8163	18.9792	0.577854	-0.304725
Atp6ap1(ENSMUSG00000019087)	2495	2760	2092	2858	2584	2749	69.3952	79.402	59.7837	80.7137	78.3283	79.6851	0.898611	0.165033
Atp6ap2(ENSMUSG00000031007)	2431	2588	2465	2328	2908	2803	85.0662	96.6455	89.4799	93.7143	100.109	105.898	0.972805	0.110347
Atp6v0a1(ENSMUSG00000019302)	2859	3556	2680	2888	2835	2804	41.7955	50.9792	36.0868	46.206	42.6958	37.3163	0.986567	-0.0842894
Atp6v0a2(ENSMUSG00000038023)	2327	2867	2894	2405	2940	2563	22.944	28.2086	28.5132	23.8726	29.17	25.1338	1	-0.0253076
Atp6v0a4(ENSMUSG00000038600)	57	78	41	83	66	116	0.241813	0.353887	0.162255	0.372136	0.299832	0.530305	0.657065	0.602548
Atp6v0b(ENSMUSG00000033379)	1492	1607	1691	1513	1657	1521	127.015	132.263	146.978	124.74	143.415	123.419	1	-0.0238192
Atp6v0c(ENSMUSG00000024121)	3645	4206	4236	4113	3900	3901	216.295	261.647	243.769	252.65	250.322	234.383	1	-0.0140205
Atp6v0d1(ENSMUSG00000013160)	1615	2170	1830	1653	1672	1666	72.2803	96.1729	83.2161	79.5228	79.0408	74.8458	0.90095	-0.161402
Atp6v0e(ENSMUSG00000015575)	1000	1128	1133	1058	1192	1140	115.953	135.028	135.875	120.507	144.382	126.31	0.996162	0.0628761
Atp6v0e2(ENSMUSG00000039347)	778	733	704	776	703	806	28.2635	26.3238	25.6362	28.0475	25.5035	28.4021	0.999432	0.0512754
Atp6v1a(ENSMUSG00000052459)	2463	2891	2492	2726	3120	3042	33.6387	39.6419	34.5223	38.2733	47.0291	44.6667	0.855459	0.187894
Atp6v1b2(ENSMUSG00000006273)	1859	2378	2168	2277	2387	2625	35.9491	45.6059	41.9132	43.9334	45.9798	49.822	0.839871	0.194716
Atp6v1c1(ENSMUSG00000022295)	750	766	819	785	900	835	22.1777	22.9241	24.6779	23.3403	25.8195	24.3052	0.97438	0.116112
Atp6v1d(ENSMUSG00000021114)	803	1020	1022	1014	1014	1099	12.4855	16.1369	16.2637	16.2538	15.4046	17.0695	0.94525	0.14384
Atp6v1e1(ENSMUSG00000019210)	1877	2267	2324	1915	2217	2172	81.181	98.526	101.865	80.2315	94.3051	90.186	1	-0.029879
Atp6v1f(ENSMUSG00000004285)	799	876	729	865	801	907	99.8763	105.327	91.8671	100.062	98.6675	95.9093	0.976927	0.105846
Atp6v1g1(ENSMUSG00000039105)	1536	1768	1491	1707	1603	1707	87.4037	100.349	85.3611	95.7069	90.8298	93.832	0.993865	0.0731644
Atp6v1g2(ENSMUSG00000024403)	64	49	52	45	37	62	2.31497	1.67161	1.41007	1.37296	0.955049	1.62874	0.991902	-0.190632
Atp6v1h(ENSMUSG00000033793)	1374	1655	1489	1295	1359	1331	40.8626	50.2443	44.866	38.3912	40.4067	38.4163	0.885193	-0.173374
Atp7a(ENSMUSG00000033792)	1189	1218	1368	1397	1772	1563	7.8892	8.22825	9.26711	9.61088	11.4492	10.5492	0.424072	0.331886
Atp7b(ENSMUSG00000006567)	252	295	179	315	250	329	1.95075	2.24181	1.43974	2.39275	1.93623	2.48909	0.808809	0.310099
Atp8a1(ENSMUSG00000037685)	2565	3106	2836	2380	2701	2653	19.1477	21.955	21.1957	18.419	20.3548	19.0792	0.952748	-0.129619
Atp8a2(ENSMUSG00000021983)	1096	999	1321	1128	1339	1172	26.0935	32.0648	43.4031	18.2642	37.2776	24.5668	0.979876	0.0956993
Atp8b1(ENSMUSG00000039529)	7356	8464	7927	7134	7883	7727	57.3925	66.4002	62.52	55.8812	60.129	59.9274	0.998122	-0.0548581
Atp8b2(ENSMUSG00000060671)	141	119	133	176	155	97	1.84651	1.20197	1.41987	2.09804	1.81086	0.98446	0.993865	0.126863
Atp8b5(ENSMUSG00000028457)	68	32	76	75	92	112	1.52283	0.776518	1.73105	1.6889	1.98732	2.44259	0.533476	0.665299
Atp9a(ENSMUSG00000027546)	7214	8325	6102	8225	6948	7273	107.71	121.016	88.9571	118.111	103.981	103.555	0.996458	0.0610542
Atp9b(ENSMUSG00000024566)	1402	1391	1287	1580	1422	1280	12.9322	12.5996	12.1642	14.6321	13.6574	11.8688	0.990521	0.075941
Atpaf1(ENSMUSG00000028710)	1014	881	780	903	919	923	19.3884	17.1857	14.5925	16.3074	17.0721	17.3547	0.999432	0.0435493
Atpaf2(ENSMUSG00000042709)	458	472	360	387	380	417	14.6105	14.6632	11.1928	12.0952	12.1656	12.7896	0.980925	-0.115716
Atpif1(ENSMUSG00000054428)	1260	1410	1174	1291	1245	1420	296.248	329.041	291.359	266.706	298.421	271.91	0.999432	0.0494558
Atr(ENSMUSG00000032409)	746	710	736	519	656	634	5.26533	5.14327	5.49659	3.67347	4.42381	4.35498	0.711292	-0.270818
Atraid(ENSMUSG00000013622)	915	867	916	877	792	860	72.0658	67.5351	72.5575	66.7095	62.0445	62.7725	0.988258	-0.0875259
Atrip(ENSMUSG00000025646)	353	465	330	379	391	336	9.61337	14.2122	10.1895	10.279	13.5849	9.299	1	-0.0446546
Atrn(ENSMUSG00000027312)	1738	1649	1513	1620	1663	1554	9.98783	9.46622	8.70198	9.44368	9.54265	8.9851	1	-0.0122829
Atrnl1(ENSMUSG00000054843)	3694	4789	3392	3077	3442	3442	35.1798	43.3862	31.8682	26.4087	29.8305	30.98	0.705431	-0.244021
Atrx(ENSMUSG00000031229)	3827	3379	3923	3367	3773	3051	23.7321	21.9048	26.5648	25.4836	22.3455	21.1824	0.962629	-0.122294
Atxn1(ENSMUSG00000046876)	1405	1513	1597	1378	1700	1307	7.01574	7.58649	7.93635	6.95979	8.37794	6.65571	1	-0.0360529
Atxn10(ENSMUSG00000016541)	761	687	667	679	762	772	26.4468	23.3388	26.5731	25.1472	26.9658	28.4042	0.993865	0.0715787
Atxn1l(ENSMUSG00000069895)	964	1193	909	1185	1145	1172	7.42264	10.1091	6.82171	10.2964	9.3884	7.93619	0.84406	0.200537
Atxn2(ENSMUSG00000042605)	1025	1184	1130	1163	1218	864	14.1608	16.1611	13.0742	14.035	14.9533	10.2711	1	-0.0347018
Atxn2l(ENSMUSG00000032637)	2508	2718	2548	2890	2558	2378	31.7881	35.552	31.9467	35.9421	32.3338	29.1736	1	0.0162189
Atxn3(ENSMUSG00000021189)	1031	952	1148	944	918	909	11.8206	10.6037	12.9283	10.4953	10.3903	9.8538	0.898611	-0.171287
Atxn7(ENSMUSG00000021738)	1282	1658	1282	1138	1208	1224	9.53649	12.5402	9.6041	8.57792	8.91341	9.1208	0.756038	-0.233006
Atxn7l1(ENSMUSG00000020564)	602	584	532	544	489	529	6.62197	6.93491	7.10259	6.33548	5.81848	6.61754	0.970906	-0.130709
Atxn7l2(ENSMUSG00000048997)	108	105	91	78	78	79	1.99055	1.85359	1.86201	1.25617	1.63866	1.53644	0.892405	-0.36449
Atxn7l3(ENSMUSG00000059995)	1064	1195	1187	1536	1380	1295	15.4809	17.3813	17.0134	22.2243	20.4255	18.3587	0.561378	0.295732
Atxn7l3b(ENSMUSG00000074748)	3045	3263	2585	3054	3092	3162	47.9234	52.1115	41.4525	49.2588	48.3708	49.9521	0.992876	0.0736874
Auh(ENSMUSG00000021460)	349	369	445	318	293	328	13.9726	15.4948	18.0366	11.7931	11.6469	11.8004	0.772791	-0.303017
Aunip(ENSMUSG00000078521)	39	26	40	21	20	37	1.69058	1.12914	1.76395	0.922733	0.871446	1.52037	0.925	-0.42474
Aup1(ENSMUSG00000068328)	2033	1937	2007	2245	2167	2065	59.4618	56.5213	53.4796	63.2863	64.3983	60.0861	0.960909	0.121639
Aurka(ENSMUSG00000027496)	123	142	182	68	110	140	3.39091	3.93041	5.02056	1.86235	3.0714	3.744	0.690458	-0.484371
Aurkaip1(ENSMUSG00000065990)	833	1004	887	975	864	1036	59.3295	66.6139	62.1567	63.5925	61.1827	65.9992	0.988258	0.0858448
Aurkb(ENSMUSG00000020897)	155	166	248	93	152	133	4.53075	4.76533	7.12796	2.63298	4.4178	3.70196	0.540423	-0.585214
Auts2(ENSMUSG00000029673)	546	750	281	520	660	594	4.80225	6.1496	5.23754	4.41569	6.29013	5.27237	0.988258	0.182621
Aven(ENSMUSG00000003604)	498	554	431	449	449	386	16.3412	18.5063	15.4096	12.579	15.5383	9.99868	0.895777	-0.200136
Avil(ENSMUSG00000025432)	44	45	59	48	83	53	0.658686	0.651375	0.856668	0.685446	2.45746	0.756344	0.954704	0.318922
Avl9(ENSMUSG00000029787)	2777	3249	3663	2819	3674	3258	22.3645	26.4951	29.9342	23.3327	28.9665	26.6107	1	0.0156635
Avpi1(ENSMUSG00000018821)	163	275	153	192	276	233	10.2116	16.857	9.6037	11.5196	17.8999	13.4289	0.942169	0.258482
Avpr1a(ENSMUSG00000020123)	30	25	25	36	28	20	0.446722	0.439416	0.552874	0.729471	0.591149	0.367853	1	0.0746702
Avpr1b(ENSMUSG00000026432)	96	63	73	59	92	74	1.31963	0.868142	1.07112	0.789342	1.23636	1.03118	1	-0.0401868
Axin1(ENSMUSG00000024182)	1140	1531	1102	1489	1227	1265	15.6544	21.7261	15.2714	21.0222	17.379	17.8837	0.988258	0.0865548
Axin2(ENSMUSG00000000142)	448	217	348	441	426	608	5.42029	4.05399	6.67536	5.94209	5.15157	7.31852	0.588777	0.544225
Axl(ENSMUSG00000002602)	736	780	761	1068	576	560	8.50688	8.98312	8.78682	12.1373	6.78358	6.3616	1	-0.0416056
Azi2(ENSMUSG00000039285)	2193	2469	2329	2068	2304	2268	35.5347	44.0085	38.4966	35.5436	38.4873	38.8612	0.993865	-0.0670241
Azin1(ENSMUSG00000037458)	4255	13278	3947	2916	7989	7652	56.9495	189.359	55.8101	42.7346	106.014	110.23	0.999432	-0.191051
Azin2(ENSMUSG00000028789)	52	54	65	66	61	79	1.51765	1.6352	2.16249	2.33417	1.84494	2.05565	0.967689	0.274599
B230118H07Rik(ENSMUSG00000027165)	177	172	169	163	166	163	8.01912	8.44187	9.8455	7.77759	8.3707	9.33225	0.999586	-0.0680346
B230219D22Rik(ENSMUSG00000045767)	1558	1502	1459	1306	1548	1491	20.0562	19.804	19.2291	17.6614	19.8182	19.7667	0.999233	-0.0501429
B230307C23Rik(ENSMUSG00000080717)	752	502	694	496	670	630	2.62267	2.42104	2.54275	2.15928	2.35912	2.93537	0.988258	-0.113732
B2m(ENSMUSG00000060802)	3679	3992	4409	3003	4275	4007	365.127	397.419	444.812	290.748	418.044	377.306	0.983149	-0.0916515
B3galnt1(ENSMUSG00000043300)	83	87	68	80	56	48	2.51002	2.68817	2.1001	2.47098	1.70025	1.47364	0.909389	-0.364521
B3galnt2(ENSMUSG00000039242)	589	377	568	744	683	765	8.42853	5.44475	8.24933	10.8549	9.59545	10.9034	0.0931976	0.517631
B3galt2(ENSMUSG00000033849)	63	35	97	66	257	241	0.358558	0.211647	0.575764	0.397389	1.40437	1.4318	0.407886	1.53339
B3galt4(ENSMUSG00000067370)	98	47	87	92	88	104	3.958	1.88424	3.48145	3.57046	3.60227	4.04707	0.94525	0.292851
B3galt5(ENSMUSG00000074892)	8341	12165	11165	9269	11554	10397	88.6099	129.902	119.61	100.804	123.149	111.014	1	-0.0121727
B3galt6(ENSMUSG00000050796)	211	125	166	192	201	177	3.8553	2.38666	3.16739	3.8034	3.9283	3.42534	0.972805	0.185859
B3gat2(ENSMUSG00000026156)	52	117	79	65	76	63	0.545288	1.22064	0.827605	0.695503	0.783971	0.668004	0.961427	-0.269799
B3gat3(ENSMUSG00000071649)	439	467	414	473	450	447	16.6665	17.37	15.5553	17.2785	17.5296	16.2278	0.999432	0.0607365
B3glct(ENSMUSG00000051950)	393	432	437	238	280	235	5.17816	6.42771	7.00098	3.38024	4.70893	4.31638	0.0292375	-0.738459
B3gnt2(ENSMUSG00000051650)	2786	3664	3704	2661	3270	2598	124.122	145.905	151.878	80.5773	130.634	99.1432	0.716285	-0.244389
B3gnt3(ENSMUSG00000031803)	5177	7038	5557	5995	6499	6875	128.411	174.979	144.385	168.574	180.185	180.67	0.95611	0.133399
B3gnt5(ENSMUSG00000022686)	2987	2709	1947	2870	2726	2790	39.1396	36.5194	26.422	39.3488	34.8622	37.8931	0.944408	0.141179
B3gnt6(ENSMUSG00000074004)	10	17	20	22	21	24	0.293346	0.53013	0.612464	0.668477	0.668314	0.736363	0.893337	0.519006
B3gnt7(ENSMUSG00000079445)	8625	7359	9780	7437	9369	7372	195.379	165.492	219.582	165.498	216.099	166.192	0.988258	-0.0876045
B3gnt8(ENSMUSG00000059479)	128	49	114	49	19	18	3.9444	1.23322	3.60804	1.6414	0.487741	0.408925	0.123904	-1.76132
B3gnt9(ENSMUSG00000069920)	82	75	117	81	74	64	2.36606	2.22227	3.31799	2.53392	2.15576	1.86191	0.933547	-0.320151
B3gntl1(ENSMUSG00000046605)	211	134	198	154	171	190	3.94639	2.34148	3.96432	2.90258	3.23925	3.55847	0.999432	-0.0733108
B430203G13Rik(ENSMUSG00000067356)	238	132	153	169	231	181	0.723134	0.495936	0.472928	0.537719	0.691286	0.756086	0.987938	0.154731
B430218F22Rik(ENSMUSG00000097411)	162	207	183	220	171	168	8.03161	10.326	9.22515	10.6104	8.82992	8.25182	1	0.0257078
B430305J03Rik(ENSMUSG00000053706)	63	40	62	169	131	170	1.07668	0.682953	1.06084	2.84913	2.32866	2.89467	0.000535782	1.51276
B4galnt1(ENSMUSG00000006731)	117	49	149	54	74	95	2.99822	1.20817	3.69222	1.33479	1.859	2.34946	0.9189	-0.498568
B4galnt2(ENSMUSG00000013418)	1398	2047	2262	1064	3046	2122	16.4009	23.9169	27.3676	14.2871	35.6233	24.9095	0.999432	0.134872
B4galnt3(ENSMUSG00000041372)	4798	4547	3707	5098	4101	4460	37.613	36.143	28.9342	40.129	32.1287	33.7688	0.993473	0.0724177
B4galnt4(ENSMUSG00000055629)	32	30	53	39	46	32	0.449037	0.413489	0.731878	0.518878	0.984474	0.434806	1	0.0273307
B4galt1(ENSMUSG00000028413)	7245	8729	8417	7621	7298	7324	111.675	135.147	131.819	118.371	112.329	111.987	0.960909	-0.125767
B4galt2(ENSMUSG00000028541)	64	84	90	111	72	55	1.61743	2.30803	2.24438	2.78453	1.79883	1.37786	1	0.00560199
B4galt3(ENSMUSG00000052423)	589	581	587	635	715	610	16.8467	16.8196	16.9019	18.5247	19.5207	16.4121	0.92851	0.163775
B4galt4(ENSMUSG00000022793)	570	595	616	489	545	631	13.6209	14.2367	15.8117	11.4772	13.7353	14.3712	0.988258	-0.0903043
B4galt5(ENSMUSG00000017929)	928	1057	1306	1043	1341	979	12.3386	14.1187	17.3157	13.9423	18.3034	12.9071	1	0.0365898
B4galt6(ENSMUSG00000056124)	913	1165	1031	1241	1298	1184	9.50751	16.6458	14.8143	20.5302	19.0551	16.265	0.672032	0.267919
B4galt7(ENSMUSG00000021504)	322	339	351	253	281	354	7.53261	8.04198	8.19135	6.68599	7.48545	8.66898	0.952748	-0.181475
B4gat1(ENSMUSG00000047379)	1261	1474	1365	1657	1424	1644	36.8965	47.2538	40.9734	51.2172	44.3304	52.5204	0.80828	0.21215
B630019K06Rik(ENSMUSG00000052364)	42	39	33	74	46	40	1.19987	1.10292	0.938547	2.06671	1.38226	1.15271	0.842568	0.494581
B930094E09Rik(ENSMUSG00000092124)	54	70	43	42	44	61	2.98517	3.78455	2.35653	2.14178	2.50789	3.16903	0.993865	-0.173058
B9d1(ENSMUSG00000001039)	37	45	38	67	46	51	3.90117	4.76949	4.39345	6.87001	5.02241	4.85439	0.875281	0.458258
B9d2(ENSMUSG00000063439)	36	24	36	51	46	42	2.79741	1.74934	2.83027	3.81748	3.59102	3.04167	0.820652	0.536308
BC003331(ENSMUSG00000006010)	990	963	1072	855	1022	1054	14.9489	15.1204	16.7163	13.0861	14.7813	15.8109	0.999624	-0.0395198
BC003965(ENSMUSG00000067722)	543	507	535	670	658	717	9.59469	10.1567	10.0746	11.8915	11.9232	14.7919	0.412138	0.373526
BC004004(ENSMUSG00000052712)	772	963	868	859	840	846	28.5119	35.3036	31.4381	30.7975	30.9402	30.5304	1	-0.0246995
BC005537(ENSMUSG00000019132)	4412	5264	4000	4103	4575	4793	78.1729	94.4859	72.6591	74.985	79.4874	84.2989	1	-0.012923
BC005561(ENSMUSG00000079065)	995	708	814	687	950	968	6.6447	4.80537	5.69726	4.41246	6.18468	5.57431	0.999432	0.0543438
BC005624(ENSMUSG00000026851)	1038	1250	1347	1259	1308	1257	35.5662	42.6858	47.9107	41.8121	44.4778	37.9072	0.988258	0.0797593
BC016579(ENSMUSG00000033187)	1818	2353	1308	2197	3391	2220	23.5645	30.601	17.3001	30.2262	41.6116	25.4395	0.637516	0.521364
BC017158(ENSMUSG00000030780)	689	533	659	601	604	596	11.8447	9.6222	11.5329	10.6682	10.8132	10.4581	0.999233	-0.0585429
BC017643(ENSMUSG00000039294)	507	453	586	543	431	665	11.4878	10.5625	13.2609	12.6474	10.8676	15.3292	0.993865	0.0894323
BC022687(ENSMUSG00000037594)	43	59	42	54	38	68	1.36088	1.81689	1.42755	1.66704	1.40224	2.11982	0.996162	0.162386
BC024139(ENSMUSG00000044361)	57	49	80	78	103	98	0.921464	0.787288	1.29272	1.22681	1.72078	1.51784	0.651978	0.58849
BC024978(ENSMUSG00000078786)	274	219	280	260	281	343	2.79689	4.28467	2.47272	2.72059	3.08222	4.24052	0.94525	0.19836
BC025446(ENSMUSG00000047728)	317	447	451	438	506	591	15.2831	20.9158	20.2757	20.41	25.6035	29.0121	0.589398	0.34558
BC025920(ENSMUSG00000074862)	69	35	69	60	63	66	1.13117	0.676161	1.16467	0.987091	1.09253	1.06162	0.998122	0.128507
BC026585(ENSMUSG00000033488)	353	322	324	415	527	499	14.6354	11.6497	12.3427	15.529	20.0593	19.5766	0.164769	0.534672
BC029214(ENSMUSG00000047617)	242	171	210	181	177	200	12.7955	10.5622	11.5269	9.12243	10.0217	11.3974	0.981523	-0.154869
BC029722(ENSMUSG00000074649)	201	230	237	268	227	260	7.8585	9.03028	9.33574	10.321	9.1863	10.0204	0.964617	0.183353
BC030336(ENSMUSG00000046096)	348	226	327	298	331	324	6.27523	4.90768	4.3014	4.87201	4.93016	4.36664	0.995139	0.0838842
BC030867(ENSMUSG00000034773)	21	18	32	17	13	23	0.42495	0.377006	0.662788	0.339168	0.272415	0.469587	0.948014	-0.418198
BC030870(ENSMUSG00000074300)	3364	5115	3313	3655	4791	5183	82.3808	129.829	80.5284	94.2496	112.746	125.247	0.931231	0.220165
BC031181(ENSMUSG00000036299)	1121	1262	1121	1160	1377	1453	97.8729	111.186	100.425	102.108	118.8	122.685	0.850417	0.19528
BC034090(ENSMUSG00000033722)	21	31	48	60	47	39	0.234475	0.322195	0.517845	0.624726	0.793857	0.982285	0.80828	0.550067
BC037034(ENSMUSG00000036948)	305	220	292	359	334	383	7.08092	5.28658	6.86687	8.18587	7.90138	8.79139	0.557492	0.401045
BC048403(ENSMUSG00000053684)	238	200	152	211	233	280	4.16489	3.73199	2.68913	3.89334	4.2205	5.21453	0.851167	0.302629
BC049715(ENSMUSG00000047515)	178	209	154	106	162	180	1.86003	2.2072	1.53411	0.96899	1.54637	1.7855	0.921533	-0.262518
BC052040(ENSMUSG00000040282)	138	253	140	127	152	173	3.37761	7.23572	3.83171	3.31611	4.22103	4.38286	0.97466	-0.219294
BC055324(ENSMUSG00000041406)	124	98	99	83	100	111	2.26694	1.8091	1.84839	1.54954	1.82262	2.0274	0.996556	-0.120975
Babam1(ENSMUSG00000031820)	903	1102	889	1174	1010	1191	35.5574	44.4971	38.1961	46.9653	41.2257	45.6209	0.781695	0.230287
Bace1(ENSMUSG00000032086)	631	615	765	611	640	573	5.8246	5.8427	7.16676	5.88114	6.09026	5.35115	0.962767	-0.135937
Bace2(ENSMUSG00000040605)	604	564	596	619	639	757	11.6209	12.5846	11.4854	12.376	12.3798	14.3424	0.876102	0.198129
Bach1(ENSMUSG00000025612)	2021	3122	2113	2287	3338	2156	17.8512	27.8244	18.8507	20.417	29.3708	19.0218	0.995139	0.1109
Bach2(ENSMUSG00000040270)	97	92	87	42	78	68	0.560492	0.544639	0.524836	0.284804	0.498727	0.403688	0.712032	-0.54691
Bad(ENSMUSG00000024959)	399	336	444	457	410	436	25.1156	21.0662	26.5525	26.6261	27.8088	25.4268	0.963836	0.148403
Bag1(ENSMUSG00000028416)	3200	3492	3087	3840	3445	3657	127.48	137.758	123.928	144.115	136.784	136.674	0.892562	0.169397
Bag2(ENSMUSG00000042215)	155	112	117	184	102	81	4.33036	3.14099	3.23364	5.04982	2.84603	2.18238	1	-0.0623317
Bag3(ENSMUSG00000030847)	939	1283	883	1055	1072	775	20.0705	27.4815	18.848	22.2325	24.1933	17.0759	0.993865	-0.088484
Bag4(ENSMUSG00000037316)	579	546	604	532	606	486	6.39476	6.00317	6.70787	5.89757	6.55751	5.51513	0.992876	-0.0851267
Bag5(ENSMUSG00000049792)	375	384	362	430	483	446	8.93917	9.15725	8.53176	9.84003	11.2874	10.1051	0.773571	0.284495
Bag6(ENSMUSG00000024392)	3150	3731	2906	3897	3499	3386	51.4232	64.1817	47.9059	64.4875	63.0305	62.5797	0.92851	0.1478
Bahcc1(ENSMUSG00000039741)	746	854	689	1166	924	873	3.25956	3.66739	2.94569	4.73998	4.05367	3.62322	0.321153	0.379811
Bahd1(ENSMUSG00000040007)	940	1033	1138	1275	965	989	10.6263	11.5346	12.6539	15.0557	12.0659	11.0036	0.996162	0.0594066
Baiap2(ENSMUSG00000025372)	518	613	701	797	657	719	7.44481	9.42878	9.38248	10.1054	9.14458	9.33087	0.761036	0.252358
Baiap2l1(ENSMUSG00000038859)	3959	5605	4018	4001	4015	4559	99.0197	157.028	113.713	116.526	106.322	122.023	0.975906	-0.101112
Baiap2l2(ENSMUSG00000018126)	2949	2974	2863	3032	2792	2796	30.9905	31.7139	29.2425	32.7388	28.7246	28.9879	1	-0.0211299
Baiap3(ENSMUSG00000047507)	94	73	79	73	119	78	1.02146	0.95093	0.903342	0.804455	1.42956	0.887692	0.994886	0.138966
Bak1(ENSMUSG00000057789)	993	1253	1227	1344	1322	1188	23.3668	28.9528	28.4734	30.943	31.8421	27.1415	0.916515	0.157298
Bambi(ENSMUSG00000024232)	96	114	88	57	102	78	1.08116	1.32479	1.01521	0.667544	1.14852	0.909725	0.921533	-0.321648
Banf1(ENSMUSG00000024844)	680	640	661	689	696	776	78.7108	72.1911	76.7115	75.3124	80.4713	78.5931	0.962948	0.131629
Bap1(ENSMUSG00000021901)	917	1087	834	1004	984	910	13.1966	15.3906	11.8313	14.1725	14.3399	12.7415	1	0.0384378
Bard1(ENSMUSG00000026196)	77	61	61	30	51	56	0.783579	0.623246	0.629126	0.318911	0.521636	0.588896	0.787112	-0.532235
Barx2(ENSMUSG00000032033)	32	46	38	81	46	64	1.08909	1.95074	2.25528	3.41306	2.2727	2.10696	0.559009	0.728069
Basp1(ENSMUSG00000045763)	77	60	123	97	82	75	2.82377	2.20386	4.50822	3.3625	3.1483	2.69279	1	-0.0325075
Batf2(ENSMUSG00000039699)	260	264	315	282	282	301	9.8115	9.92364	12.0858	10.4564	11.0138	11.1926	1	0.049612
Bax(ENSMUSG00000003873)	781	860	686	3272	2678	3043	59.7852	65.4258	50.1231	254.045	226.909	231.833	3.54532e-27	1.95817
Baz1a(ENSMUSG00000035021)	523	629	554	608	705	496	7.03817	5.36378	4.79432	4.47138	5.57895	4.61602	0.988258	0.0918487
Baz1b(ENSMUSG00000002748)	2267	2175	2357	2157	2190	1967	16.0815	14.9177	16.3718	14.5833	15.0906	13.3381	0.97466	-0.101278
Baz2a(ENSMUSG00000040054)	3040	2996	3452	3674	3572	2646	16.9058	16.6518	19.078	20.3578	19.8457	14.5734	0.993865	0.0649329
Baz2b(ENSMUSG00000026987)	1985	1967	1717	1536	1938	1585	12.2253	11.8894	9.42795	9.21503	12.1995	10.1359	0.911387	-0.157353
[truncated: 12,120 more rows]

## Sheet: control-3d_vs_R-3d
#ID	M3d-C1_Count	M3d-C2_Count	M3d-C3_Count	M3d-R1_Count	M3d-R2_Count	M3d-R3_Count	M3d-C1_FPKM	M3d-C2_FPKM	M3d-C3_FPKM	M3d-R1_FPKM	M3d-R2_FPKM	M3d-R3_FPKM	FDR	log2FC
[truncated: 13,508 more rows]

[truncated: 2 more sheets: cntrol-2w_vs_R-2w, control-8w_vs_R-8w]
